# Supplementary material for: Spectroscopic Signatures of Hydrogen-Bonding Motifs in Protonic Ionic Liquid Systems: Insights from Diethylammonium Nitrate in the Solid State
Source: J Phys Chem C Nanomater Interfaces. 2021 Oct 27;125(44):24463–76. doi: 10.1021/acs.jpcc.1c05137 (PMC8592064; doi:10.1021/acs.jpcc.1c05137)
Supplement: Supplementary file 2 — jp1c05137_si_002.cif [file jp1c05137_si_002.cif]

data_exp_522n0022no3
_audit_creation_date              2017-06-23
_audit_creation_method
;
Olex2 1.2
(compiled 2017.03.28 svn.r3405 for OlexSys, GUI svn.r5335)
;
_shelxl_version_number            2014/6
_publ_contact_author_address      ?
_publ_contact_author_email        ?
_publ_contact_author_id_orcid     ?
_publ_contact_author_name         ''
_publ_contact_author_phone        ?
_publ_section_references
;
Dolomanov, O.V., Bourhis, L.J., Gildea, R.J, Howard, J.A.K. & Puschmann, H.
 (2009), J. Appl. Cryst. 42, 339-341.

Sheldrick, G.M. (2015). Acta Cryst. A71, 3-8.

Sheldrick, G.M. (2015). Acta Cryst. C71, 3-8.
;
_chemical_name_common             ?
_chemical_name_systematic         ?
_chemical_formula_moiety          '4(N0.5 O1.5), 2(C4 H12 N)'
_chemical_formula_sum             'C10 H5 N3 O10'
_chemical_formula_weight          327.17
_chemical_melting_point           ?
loop_
  _atom_type_symbol
  _atom_type_description
  _atom_type_scat_dispersion_real
  _atom_type_scat_dispersion_imag
  _atom_type_scat_source
 'C' 'C' 0.0181 0.0091 'International Tables Vol C Tables 4.2.6.8 and 6.1.1.4'
 'H' 'H' 0.0000 0.0000 'International Tables Vol C Tables 4.2.6.8 and 6.1.1.4'
 'N' 'N' 0.0311 0.0180 'International Tables Vol C Tables 4.2.6.8 and 6.1.1.4'
 'O' 'O' 0.0492 0.0322 'International Tables Vol C Tables 4.2.6.8 and 6.1.1.4'

_shelx_space_group_comment
;
The symmetry employed for this shelxl refinement is uniquely defined
by the following loop, which should always be used as a source of
symmetry information in preference to the above space-group names.
They are only intended as comments.
;
_space_group_crystal_system       'orthorhombic'
_space_group_IT_number            59
_space_group_name_H-M_alt         'P m m n'
_space_group_name_Hall            '-P 2ab 2a'
loop_
  _space_group_symop_operation_xyz
 'x, y, z'
 '-x+1/2, -y+1/2, z'
 '-x, y+1/2, -z'
 'x+1/2, -y, -z'
 '-x, -y, -z'
 'x-1/2, y-1/2, -z'
 'x, -y-1/2, z'
 '-x-1/2, y, z'

_cell_length_a                    11.0886(7)
_cell_length_b                    6.2974(4)
_cell_length_c                    5.2790(4)
_cell_angle_alpha                 90
_cell_angle_beta                  90
_cell_angle_gamma                 90
_cell_volume                      368.63(4)
_cell_formula_units_Z             1
_cell_measurement_reflns_used     ?
_cell_measurement_temperature     120(2)
_cell_measurement_theta_max       ?
_cell_measurement_theta_min       ?
_shelx_estimated_absorpt_T_max    ?
_shelx_estimated_absorpt_T_min    ?
_exptl_absorpt_coefficient_mu     1.210
_exptl_absorpt_correction_T_max   ?
_exptl_absorpt_correction_T_min   ?
_exptl_absorpt_correction_type    ?
_exptl_absorpt_process_details    ?
_exptl_absorpt_special_details    ?
_exptl_crystal_colour             ?
_exptl_crystal_density_diffrn     1.474
_exptl_crystal_density_meas       ?
_exptl_crystal_density_method     ?
_exptl_crystal_description        ?
_exptl_crystal_F_000              166
_exptl_crystal_size_max           ?
_exptl_crystal_size_mid           ?
_exptl_crystal_size_min           ?
_exptl_transmission_factor_max    ?
_exptl_transmission_factor_min    ?
_diffrn_reflns_av_R_equivalents   0.0363
_diffrn_reflns_av_unetI/netI      0.0151
_diffrn_reflns_Laue_measured_fraction_full 1.000
_diffrn_reflns_Laue_measured_fraction_max 0.993
_diffrn_reflns_limit_h_max        13
_diffrn_reflns_limit_h_min        -13
_diffrn_reflns_limit_k_max        7
_diffrn_reflns_limit_k_min        -7
_diffrn_reflns_limit_l_max        6
_diffrn_reflns_limit_l_min        -6
_diffrn_reflns_number             3498
_diffrn_reflns_point_group_measured_fraction_full 1.000
_diffrn_reflns_point_group_measured_fraction_max 0.993
_diffrn_reflns_theta_full         67.684
_diffrn_reflns_theta_max          72.289
_diffrn_reflns_theta_min          7.993
_diffrn_ambient_temperature       120(2)
_diffrn_detector_area_resol_mean  ?
_diffrn_measured_fraction_theta_full 1.000
_diffrn_measured_fraction_theta_max 0.993
_diffrn_measurement_device_type   ?
_diffrn_measurement_method        ?
_diffrn_radiation_type            CuK\a
_diffrn_radiation_wavelength      1.54184
_diffrn_source                    ?
_reflns_Friedel_coverage          0.000
_reflns_Friedel_fraction_full     .
_reflns_Friedel_fraction_max      .
_reflns_number_gt                 403
_reflns_number_total              418
_reflns_special_details
;
 Reflections were merged by SHELXL according to the crystal
 class for the calculation of statistics and refinement.
 
 _reflns_Friedel_fraction is defined as the number of unique
 Friedel pairs measured divided by the number that would be
 possible theoretically, ignoring centric projections and
 systematic absences.
;
_reflns_threshold_expression      'I > 2\s(I)'
_computing_cell_refinement        ?
_computing_data_collection        ?
_computing_data_reduction         ?
_computing_molecular_graphics     'Olex2 (Dolomanov et al., 2009)'
_computing_publication_material   'Olex2 (Dolomanov et al., 2009)'
_computing_structure_refinement   'ShelXL (Sheldrick, 2015)'
_computing_structure_solution     'ShelXT (Sheldrick, 2015)'
_refine_diff_density_max          0.303
_refine_diff_density_min          -0.212
_refine_diff_density_rms          0.062
_refine_ls_extinction_coef        .
_refine_ls_extinction_method      none
_refine_ls_goodness_of_fit_ref    1.166
_refine_ls_hydrogen_treatment     mixed
_refine_ls_matrix_type            full
_refine_ls_number_parameters      38
_refine_ls_number_reflns          418
_refine_ls_number_restraints      0
_refine_ls_R_factor_all           0.0506
_refine_ls_R_factor_gt            0.0498
_refine_ls_restrained_S_all       1.166
_refine_ls_shift/su_max           0.000
_refine_ls_shift/su_mean          0.000
_refine_ls_structure_factor_coef  Fsqd
_refine_ls_weighting_details
'w=1/[\s^2^(Fo^2^)+(0.1056P)^2^+0.0612P] where P=(Fo^2^+2Fc^2^)/3'
_refine_ls_weighting_scheme       calc
_refine_ls_wR_factor_gt           0.1528
_refine_ls_wR_factor_ref          0.1540
_refine_special_details           ?
_olex2_refinement_description
;
1. Fixed Uiso
 At 1.2 times of:
  All C(H,H) groups, All N(H,H) groups
2. Others
 Fixed Sof: H00A(0.25) H00B(0.25) H00C(0.5) H00D(0.5)
3.a Secondary CH2 refined with riding coordinates:
 N004(H00A,H00B), C005(H00C,H00D)
;
_atom_sites_solution_hydrogens    mixed
_atom_sites_solution_primary      dual
_atom_sites_solution_secondary    ?
loop_
  _atom_site_label
  _atom_site_type_symbol
  _atom_site_fract_x
  _atom_site_fract_y
  _atom_site_fract_z
  _atom_site_U_iso_or_equiv
  _atom_site_adp_type
  _atom_site_occupancy
  _atom_site_site_symmetry_order
  _atom_site_calc_flag
  _atom_site_refinement_flags_posn
  _atom_site_refinement_flags_adp
  _atom_site_refinement_flags_occupancy
  _atom_site_disorder_assembly
  _atom_site_disorder_group
 O001 O 0.2500 0.5778(2) 0.4394(3) 0.0333(6) Uani 1 2 d S T P . .
 N002 N 0.2500 0.7500 0.5571(4) 0.0253(6) Uani 1 4 d S T P . .
 O003 O 0.2500 0.7500 0.7929(4) 0.0492(8) Uani 1 4 d S T P . .
 N004 N 0.2500 0.2500 0.8162(4) 0.0249(6) Uani 1 4 d S T P . .
 H00A H 0.2500 0.1359 0.7168 0.030 Uiso 0.5 2 calc RS T P . .
 H00B H 0.2500 0.3641 0.7168 0.030 Uiso 0.5 2 calc RS T P . .
 C005 C 0.36250(16) 0.2500 0.9713(3) 0.0289(6) Uani 1 2 d S T P . .
 H00C H 0.3639 0.1253 1.0791 0.035 Uiso 0.5 1 calc R . . . .
 H00D H 0.3639 0.3747 1.0791 0.035 Uiso 0.5 1 calc R . . . .
 C006 C 0.47208(18) 0.2500 0.8012(4) 0.0365(6) Uani 1 2 d S T P . .
 H00E H 0.547(2) 0.2500 0.899(5) 0.035(6) Uiso 1 2 d S T P . .
 H00F H 0.4726(17) 0.128(3) 0.685(3) 0.041(5) Uiso 1 1 d . . . . .

loop_
  _atom_site_aniso_label
  _atom_site_aniso_U_11
  _atom_site_aniso_U_22
  _atom_site_aniso_U_33
  _atom_site_aniso_U_23
  _atom_site_aniso_U_13
  _atom_site_aniso_U_12
 O001 0.0482(9) 0.0240(9) 0.0277(8) -0.0032(5) 0.000 0.000
 N002 0.0282(11) 0.0246(11) 0.0231(12) 0.000 0.000 0.000
 O003 0.0928(19) 0.0339(13) 0.0210(10) 0.000 0.000 0.000
 N004 0.0300(12) 0.0214(11) 0.0234(11) 0.000 0.000 0.000
 C005 0.0298(11) 0.0289(11) 0.0278(10) 0.000 -0.0033(6) 0.000
 C006 0.0308(11) 0.0392(12) 0.0396(12) 0.000 0.0013(7) 0.000

_geom_special_details
;
 All esds (except the esd in the dihedral angle between two l.s. planes)
 are estimated using the full covariance matrix.  The cell esds are taken
 into account individually in the estimation of esds in distances, angles
 and torsion angles; correlations between esds in cell parameters are only
 used when they are defined by crystal symmetry.  An approximate (isotropic)
 treatment of cell esds is used for estimating esds involving l.s. planes.
;
loop_
  _geom_bond_atom_site_label_1
  _geom_bond_atom_site_label_2
  _geom_bond_distance
  _geom_bond_site_symmetry_2
  _geom_bond_publ_flag
 O001 N002 1.2495(17) . ?
 N002 O001 1.2494(17) 2_565 ?
 N002 O003 1.245(3) . ?
 N004 H00A 0.8900 . ?
 N004 H00B 0.8900 . ?
 N004 C005 1.492(2) . ?
 N004 C005 1.492(2) 2 ?
 C005 H00C 0.9700 . ?
 C005 H00D 0.9700 . ?
 C005 C006 1.511(3) . ?
 C006 H00E 0.98(2) . ?
 C006 H00F 0.982(18) . ?

loop_
  _geom_angle_atom_site_label_1
  _geom_angle_atom_site_label_2
  _geom_angle_atom_site_label_3
  _geom_angle
  _geom_angle_site_symmetry_1
  _geom_angle_site_symmetry_3
  _geom_angle_publ_flag
 O001 N002 O001 120.4(2) 2_565 . ?
 O003 N002 O001 119.81(11) . . ?
 O003 N002 O001 119.81(11) . 2_565 ?
 H00A N004 H00B 107.7 . . ?
 C005 N004 H00A 108.9 2 . ?
 C005 N004 H00A 108.9 . . ?
 C005 N004 H00B 108.9 . . ?
 C005 N004 H00B 108.9 2 . ?
 C005 N004 C005 113.47(19) . 2 ?
 N004 C005 H00C 109.6 . . ?
 N004 C005 H00D 109.6 . . ?
 N004 C005 C006 110.28(15) . . ?
 H00C C005 H00D 108.1 . . ?
 C006 C005 H00C 109.6 . . ?
 C006 C005 H00D 109.6 . . ?
 C005 C006 H00E 111.7(15) . . ?
 C005 C006 H00F 112.1(10) . . ?
 H00E C006 H00F 108.9(14) . . ?

_shelx_res_file
;
TITL exp_522n0022no3_a.res in Pmmn
REM Old TITL exp_522 N0022NO3 in Pmmn
REM SHELXT solution in Pmmn
REM R1 0.155, Rweak 0.447, Alpha 0.010, Orientation as input
REM Formula found by SHELXT: C4 N2 O3
CELL 1.54184 11.0886 6.2974 5.279 90 90 90
ZERR 1 0.0007 0.0004 0.0004 0 0 0
LATT 1
SYMM 0.5-X,0.5-Y,+Z
SYMM -X,0.5+Y,-Z
SYMM 0.5+X,-Y,-Z
SFAC C H N O
UNIT 10 5 3 10

L.S. 10
PLAN  20
BOND $H
LIST 6
fmap 2
acta
REM <olex2.extras>
REM <HklSrc "%.\\exp_522%20N0022NO3.hkl">
REM </olex2.extras>

WGHT    0.105600    0.061200
FVAR       1.78335
O001  4    0.250000    0.577838    0.439425    10.50000    0.04819    0.02396 =
         0.02766   -0.00322    0.00000    0.00000
N002  3    0.250000    0.750000    0.557072    10.25000    0.02823    0.02457 =
         0.02306    0.00000    0.00000    0.00000
O003  4    0.250000    0.750000    0.792895    10.25000    0.09277    0.03386 =
         0.02105    0.00000    0.00000    0.00000
N004  3    0.250000    0.250000    0.816235    10.25000    0.02998    0.02140 =
         0.02338    0.00000    0.00000    0.00000
AFIX  23
H00A  2    0.250000    0.135869    0.716801    10.25000   -1.20000
H00B  2    0.250000    0.364131    0.716801    10.25000   -1.20000
AFIX   0
C005  1    0.362501    0.250000    0.971264    10.50000    0.02982    0.02890 =
         0.02783    0.00000   -0.00331    0.00000
AFIX  23
H00C  2    0.363931    0.125283    1.079057    10.50000   -1.20000
H00D  2    0.363931    0.374717    1.079057    10.50000   -1.20000
AFIX   0
C006  1    0.472081    0.250000    0.801204    10.50000    0.03085    0.03920 =
         0.03958    0.00000    0.00129    0.00000
H00E  2    0.547221    0.250000    0.899331    10.50000    0.03473
H00F  2    0.472640    0.128243    0.684949    11.00000    0.04148
HKLF 4

REM  exp_522n0022no3_a.res in Pmmn
REM R1 =  0.0498 for     403 Fo > 4sig(Fo)  and  0.0506 for all     418 data
REM     38 parameters refined using      0 restraints

END

WGHT      0.1055      0.0622

REM Highest difference peak  0.303,  deepest hole -0.212,  1-sigma level  0.062
Q1    1   0.3138  0.7500  0.7349  10.50000  0.05    0.30
Q2    1   0.2500  0.2500  0.9644  10.25000  0.05    0.27
Q3    1   0.3879  0.2500  0.8164  10.50000  0.05    0.26
Q4    1   0.2948  0.2500  0.9410  10.50000  0.05    0.26
Q5    1   0.2500  0.7500  0.8880  10.25000  0.05    0.22
Q6    1   0.2806  0.2500  0.4436  10.50000  0.05    0.20
Q7    1   0.2227  0.4701  0.4638  11.00000  0.05    0.17
Q8    1   0.1872  0.6417  0.4756  11.00000  0.05    0.17
Q9    1   0.3531 -0.0144  0.7882  11.00000  0.05    0.17
Q10   1   0.3793  0.7500  0.4191  10.50000  0.05    0.15
Q11   1   0.2500  0.5985  0.2872  10.50000  0.05    0.13
Q12   1   0.2500  0.8802  0.8125  10.50000  0.05    0.12
Q13   1   0.3567  0.2500  1.1348  10.50000  0.05    0.12
Q14   1   0.4668  0.2500  0.6582  10.50000  0.05    0.12
Q15   1   0.3779  0.7500  0.5703  10.50000  0.05    0.11
Q16   1   0.2758  0.9305  0.8120  11.00000  0.05    0.11
Q17   1   0.2500 -0.0111  0.9991  10.50000  0.05    0.10
Q18   1   0.4781  0.2500  0.4785  10.50000  0.05    0.10
Q19   1   0.4911  0.1118  0.7855  11.00000  0.05    0.10
Q20   1   0.5463  0.2500  0.8115  10.50000  0.05    0.10
;
_shelx_res_checksum               55839
_shelx_hkl_file
;
   1   0   0    0.36    0.13
  -1   0   0    0.12    0.08
   2   0   0 7217.67   21.81
   2   0   0 7046.83   19.40
   3   0   0    0.08    0.25
   3   0   0    0.23    0.27
  -4   0   0 7224.87   32.85
   4   0   0 7278.47   28.33
  -5   0   0    0.18    0.54
  -6   0   0 1468.57   19.53
   6   0   0 1448.50   18.10
  -7   0   0    0.51    0.63
  -7   0   0   -0.26    0.65
  -8   0   0 2393.46   30.96
  -8   0   0 2411.91   28.96
   9   0   0    0.25    0.64
   9   0   0    0.14    0.61
   9   0   0    1.02    0.85
  10   0   0  880.83   17.28
  10   0   0  926.69   18.19
  11   0   0    0.21    0.54
  11   0   0   -0.51    0.68
  12   0   0   35.87    2.99
  13   0   0    0.23    0.46
   0  -1   0    0.08    0.16
   0  -1   0    1.23    0.31
  -1  -1   0   41.18    1.57
  -1   1   0   35.82    0.81
  -1  -1   0   41.61    0.92
   1   1   0   39.75    1.50
  -1   1   0   40.61    1.39
   1   1   0   43.29    1.49
  -1   1   0   33.94    0.83
   2   1   0   -0.06    0.16
  -2  -1   0    0.19    0.34
   2   1   0    0.15    0.25
   2   1   0    0.22    0.26
   2  -1   0    0.24    0.20
  -2   1   0    1.05    0.33
  -3  -1   0 4695.52   24.55
   3   1   0 4633.03   21.65
   3   1   0 4683.59   22.83
  -3  -1   0 4690.52   24.32
  -3   1   0 4687.25   21.36
  -4   1   0    0.29    0.35
   4   1   0    0.13    0.28
   4   1   0    0.12    0.31
  -4   1   0    0.42    0.38
  -4  -1   0   -0.15    0.42
  -4  -1   0   -0.15    0.51
   4   1   0    0.15    0.37
  -5  -1   0  919.03   13.81
   5   1   0  856.65   12.15
  -5   1   0  890.25   12.69
  -5  -1   0  931.08   14.70
  -5   1   0  956.01   13.10
   5   1   0  847.73   11.85
  -6   1   0    0.04    0.52
   6   1   0    0.24    0.39
   6  -1   0    0.20    0.56
  -6   1   0    0.54    0.40
  -6  -1   0   -0.25    0.54
  -6  -1   0    1.12    0.70
  -7   1   0  609.90   13.23
   7  -1   0  606.35   14.56
  -7  -1   0  624.87   15.36
  -8  -1   0    1.24    1.98
   8  -1   0   -0.15    0.72
  -8   1   0    0.06    0.83
  -8   1   0   -0.59    0.92
  -9  -1   0  139.65    7.65
   9  -1   0  141.02    7.29
   9  -1   0  137.43    6.81
   9   1   0  126.90    6.62
   9   1   0  136.52    6.71
 -10  -1   0   -0.68    0.93
  10   1   0   -0.18    0.54
  10   1   0   -0.19    0.59
  10  -1   0    0.28    0.63
  10  -1   0    0.60    0.69
  11   1   0  112.49    6.02
  11  -1   0  111.37    6.20
 -11  -1   0  110.80    6.42
  11  -1   0   94.58    5.15
  12   1   0    0.18    0.55
  12  -1   0   -0.06    0.54
  12  -1   0    0.45    0.48
 -13   1   0   10.80    1.33
  13  -1   0   12.31    1.35
  13   1   0   10.11    1.33
   0   2   0 8899.70   27.63
   0   2   0 9296.74   29.88
   0  -2   0 9939.79   31.01
   0  -2   0 9999.00   31.92
  -1  -2   0    0.64    0.25
   1   2   0    1.23    0.42
   1   2   0    0.07    0.38
  -1  -2   0   -0.27    0.44
  -1   2   0    0.14    0.20
  -1  -2   0    1.04    0.41
   1  -2   0    0.05    0.29
   1  -2   0    0.70    0.36
  -2   2   0   35.89    1.87
   2  -2   0   34.96    2.46
   2  -2   0   38.41    1.92
  -2  -2   0   37.08    2.41
   2   2   0   32.47    2.03
   2   2   0   32.49    1.95
   3   2   0   -0.03    0.25
  -3   2   0    0.83    0.31
   3   2   0    0.27    0.32
   3  -2   0    0.55    0.37
  -3   2   0    0.39    0.44
  -3  -2   0    0.20    0.47
   3  -2   0    0.93    0.71
  -3  -2   0   -0.05    0.34
  -4  -2   0  338.81    8.91
  -4  -2   0  381.24    8.92
   4   2   0  335.56    7.65
  -4   2   0  300.10    5.53
   4   2   0  341.67    7.66
  -4   2   0  359.12    7.41
   4  -2   0  358.43    9.74
  -5  -2   0    0.09    0.59
   5   2   0    0.83    0.51
   5   2   0    0.27    0.56
  -5  -2   0    0.62    0.68
   5  -2   0   -0.20    0.59
  -5   2   0    0.10    0.37
  -6  -2   0    4.79    1.42
  -6   2   0    4.26    1.04
  -6  -2   0    4.44    1.25
   6  -2   0    2.92    1.14
   6   2   0    3.66    1.06
  -7  -2   0    0.03    0.93
  -7   2   0    2.35    0.96
  -7  -2   0    0.24    0.76
   7  -2   0    0.34    0.68
   8   2   0  290.65    9.90
   8  -2   0  304.69    8.93
   8   2   0  293.42   10.05
  -8  -2   0  305.91   10.76
   8  -2   0  316.02   10.72
   9   2   0   -0.05    0.51
   9  -2   0   -0.16    0.48
   9  -2   0   -0.06    0.68
   9   2   0    0.40    0.83
  10   2   0  180.91    7.94
  10  -2   0  185.38    7.17
  10   2   0  174.47    7.91
 -10  -2   0  184.90    9.20
  10  -2   0  176.74    8.16
  11   2   0    0.20    0.63
  11  -2   0   -0.18    0.61
 -11   2   0    0.17    0.57
 -11  -2   0    0.03    0.63
  11   2   0    0.44    0.55
  11  -2   0    0.06    0.47
  12  -2   0    3.17    0.80
 -12  -2   0    1.54    0.89
  12  -2   0    2.61    0.90
 -12   2   0    2.53    0.73
  12   2   0    2.85    0.83
  13  -2   0   -0.22    0.33
  13   2   0    0.25    0.37
   0  -3   0    0.51    0.49
   0  -3   0    0.16    0.36
   0   3   0   -0.10    0.35
   1  -3   0  953.24   13.33
   1  -3   0  968.66   12.07
  -1   3   0  930.71   11.31
   1   3   0 1030.48   12.84
   1   3   0  994.88   14.27
   2   3   0    0.09    0.35
   2   3   0    0.25    0.33
  -2  -3   0    1.45    0.72
  -2   3   0    0.01    0.41
   2  -3   0    0.39    0.40
   2  -3   0   -0.27    0.47
   3  -3   0    5.98    1.36
   3   3   0    4.79    1.04
  -3   3   0    3.77    0.84
  -3  -3   0    5.08    1.26
   3   3   0    4.53    1.01
  -4  -3   0    0.17    0.64
  -4   3   0    0.21    0.42
   4   3   0    0.23    0.46
   4  -3   0   -0.03    0.57
   5  -3   0   74.76    5.34
  -5  -3   0   72.10    5.23
  -5   3   0   72.19    4.03
   5   3   0   70.93    4.41
  -6  -3   0   -0.22    0.68
   6   3   0    0.17    0.72
   6  -3   0    0.10    0.58
  -6   3   0    0.60    0.62
  -7  -3   0   11.58    2.20
   7  -3   0   12.28    2.12
   7  -3   0   12.83    2.35
   7   3   0    9.78    1.74
   7   3   0   10.83    1.97
   7   3   0   10.87    2.06
   8   3   0    1.12    0.93
   8   3   0    0.23    0.81
   8   3   0   -0.24    0.55
   8  -3   0    0.23    0.73
  -8  -3   0   -0.41    0.90
   8  -3   0    0.10    0.62
  -9  -3   0  345.48   12.20
   9   3   0  365.27   11.73
   9  -3   0  363.84   11.65
   9  -3   0  365.36   11.86
   9   3   0  343.10   11.40
  10  -3   0    0.71    0.76
  10   3   0    0.21    0.59
 -10  -3   0   -0.05    0.83
 -10  -3   0    0.05    0.59
  10   3   0    0.29    0.56
  11   3   0    0.61    0.50
  11  -3   0    0.02    0.48
 -11  -3   0    0.11    0.68
  11   3   0   -0.25    0.47
  12  -3   0   -0.21    0.34
 -12  -3   0    0.43    0.52
  12   3   0    0.31    0.41
   0   4   0 1950.69   21.21
   0  -4   0 1960.30   22.88
   1   4   0   -0.11    0.52
  -1  -4   0    1.53    0.84
   1   4   0    0.06    0.39
  -1   4   0   -0.38    0.53
   1  -4   0   -0.05    0.49
   2   4   0   94.40    5.00
   2  -4   0   87.19    4.98
  -2   4   0   83.81    4.18
  -2  -4   0   94.37    5.74
  -2   4   0   94.63    4.83
   3  -4   0    0.05    0.52
  -3  -4   0    0.89    1.04
   3   4   0    0.80    0.64
  -3   4   0    0.78    0.62
   4  -4   0  166.99    8.06
   4   4   0  159.94    7.05
  -4   4   0  171.01    6.40
  -4  -4   0  167.11    8.52
   5   4   0   -0.08    0.52
   5  -4   0    0.16    0.63
   5   4   0    0.11    0.81
  -5  -4   0    0.60    0.66
   5   4   0    0.62    0.73
   5   4   0    0.14    0.66
  -5  -4   0    0.52    0.75
   5  -4   0   -0.01    0.82
   5  -4   0   -0.66    0.62
  -5   4   0   -0.30    0.42
   6   4   0   15.97    2.59
  -6  -4   0   16.08    2.89
   6   4   0   17.02    2.29
   6  -4   0   18.18    2.76
   6  -4   0   15.21    2.33
   6   4   0   17.46    2.63
   7   4   0   -0.08    0.78
   7  -4   0   -0.40    0.62
   7   4   0   -0.20    0.49
  -7  -4   0    0.50    0.68
   7  -4   0    0.05    0.64
   7   4   0   -0.18    0.67
   8  -4   0  185.47    8.26
   8   4   0  191.56    8.63
   8  -4   0  195.64    9.05
   8   4   0  189.97    8.45
  -8  -4   0  195.49    9.52
   9   4   0   -0.06    0.52
  -9  -4   0   -0.18    0.73
   9  -4   0   -0.21    0.66
   9   4   0    0.09    0.60
   9  -4   0    0.75    0.76
  -9  -4   0    0.56    0.81
 -10  -4   0  116.45    6.09
  10   4   0  133.01    6.13
  10   4   0  138.20    6.00
 -10   4   0  118.67    4.93
  10  -4   0  120.80    5.88
  10  -4   0  117.83    5.73
 -10  -4   0  128.09    6.83
 -11  -4   0    0.71    0.45
  11   4   0    0.29    0.35
  11   4   0    0.34    0.47
 -11   4   0   -0.11    0.43
   0  -5   0    0.27    0.63
   0  -5   0   -0.18    0.56
   0   5   0    0.16    0.46
  -1   5   0   94.64    4.74
  -1  -5   0   96.17    5.71
  -1  -5   0  102.84    6.57
   1  -5   0   91.60    4.69
   1  -5   0   89.72    6.04
   1  -5   0   85.80    5.02
   1   5   0  100.82    5.06
  -2  -5   0    0.47    0.75
   2   5   0    1.54    0.92
   2   5   0    0.42    0.70
   2  -5   0    0.04    0.59
  -2  -5   0    0.61    0.87
   2  -5   0   -0.41    0.58
  -2  -5   0    0.21    0.84
   2  -5   0    0.77    2.19
   3   5   0  477.75   13.55
  -3  -5   0  476.74   13.85
   3   5   0  485.87   11.60
  -3  -5   0  500.35   14.46
   3  -5   0  480.30   11.52
   3  -5   0  470.82   13.65
   4   5   0   -0.32    0.72
   4  -5   0    0.26    0.69
  -4  -5   0   -0.29    0.73
  -4  -5   0   -0.32    0.77
   4   5   0    0.40    0.75
  -4  -5   0   -0.60    0.80
   4   5   0    0.16    0.61
  -5  -5   0  174.73    8.27
  -5  -5   0  183.32    9.27
   5  -5   0  187.63    8.87
   5   5   0  191.59    8.69
   5   5   0  199.29    8.76
   5   5   0  179.88    7.42
   6   5   0   -0.04    0.53
  -6  -5   0    0.36    0.71
   6   5   0   -0.28    0.67
   6  -5   0    0.34    0.69
  -7  -5   0  147.63    8.13
   7   5   0  144.78    7.08
   7  -5   0  141.74    7.57
   7   5   0  143.08    7.26
  -8  -5   0   -0.26    0.58
   8  -5   0   -0.07    0.56
   8   5   0    0.32    0.55
   8   5   0    0.17    0.65
  -8  -5   0   -0.32    0.77
  -8   5   0    0.79    0.57
   9   5   0   20.24    2.16
  -9  -5   0   19.70    2.37
   9   5   0   21.47    2.33
   9  -5   0   18.11    2.30
  -9  -5   0   15.87    2.31
  10  -5   0    1.24    0.55
 -10  -5   0    0.47    0.52
 -10  -5   0   -0.25    0.46
  10   5   0    0.64    0.41
  10  -5   0    0.97    0.57
  10   5   0    0.52    0.35
   0  -6   0 1560.98   25.81
   0   6   0 1564.73   19.60
   1  -6   0    0.69    0.90
  -1   6   0   -0.12    0.57
   1   6   0  154.18    6.87
  -1  -6   0  147.29    9.03
  -1  -6   0   17.27    3.44
   1  -6   0    0.84    0.85
   1   6   0   10.95    1.86
   2  -6   0  373.13    9.46
   2   6   0  426.63   11.96
   2  -6   0  331.52    9.98
  -2   6   0  369.27    9.46
  -2  -6   0  403.46   13.00
  -2  -6   0  364.79   11.59
  -2  -6   0  415.89   12.35
   2  -6   0  363.90   12.03
   2   6   0  393.57   10.18
   3  -6   0    0.17    0.54
  -3   6   0    0.18    0.53
   3   6   0   -0.47    0.62
  -3  -6   0    0.00    0.76
  -3  -6   0    0.26    0.67
   3   6   0    0.31    0.59
   3  -6   0   -0.17    0.53
   3   6   0    0.59    0.79
   3  -6   0    0.88    0.92
  -3  -6   0    0.53    0.83
   4  -6   0  335.54   11.06
   4   6   0  363.02   11.07
  -4  -6   0  401.49   12.64
  -4  -6   0  363.27   11.84
  -4   6   0  384.90    9.35
   4  -6   0  377.04    9.46
   4   6   0  367.27   10.93
   5   6   0   -0.48    0.58
  -5  -6   0    0.18    0.76
   5  -6   0   -0.62    0.60
  -5   6   0    0.66    0.63
  -5  -6   0    0.82    0.77
   5   6   0   -0.40    0.61
   5  -6   0    0.41    0.66
   6   6   0  156.93    6.47
   6   6   0  153.29    6.63
   6  -6   0  165.07    5.90
  -6   6   0  164.84    5.79
  -6  -6   0  157.03    7.30
   6  -6   0  149.46    6.96
   7   6   0   -0.23    0.44
   7   6   0    0.82    0.55
  -7   6   0    1.02    0.62
  -7  -6   0   -0.05    0.47
   7  -6   0   -0.12    0.43
   7  -6   0    0.80    0.63
  -8   6   0  369.41    6.98
   8  -6   0  342.85    8.62
   8   6   0  335.27    7.07
   8   6   0  363.20    8.03
  -8  -6   0  356.58    8.97
   8  -6   0  385.83    7.36
   0   7   0   -0.20    0.35
   0  -7   0   -0.78    0.72
   0   7   0   -0.29    0.33
   0  -7   0   -0.32    0.59
   1   7   0   -0.46    0.44
   1  -7   0   -0.03    0.47
  -1  -7   0   -0.20    0.52
  -1   7   0    0.09    0.56
   1   7   0    0.32    0.55
   1  -7   0   -0.26    0.63
   1   7   0   -0.18    0.47
  -1   7   0    0.58    0.42
  -1  -7   0    0.57    0.67
  -2   7   0    0.09    0.39
   2  -7   0    0.27    0.40
  -2   7   0    0.71    0.54
   2   7   0    0.27    0.41
   2   7   0    0.24    0.43
   2  -7   0    1.05    0.75
  -2  -7   0    0.95    0.78
  -3  -7   0   98.83    5.24
   3   7   0  101.13    4.66
   3   7   0  101.25    4.78
  -3   7   0  111.86    4.90
  -3   7   0  103.63    4.09
  -4   7   0    0.40    0.33
   4   7   0    0.45    0.43
  -4  -7   0   -0.03    0.51
   4   7   0   -0.34    0.48
   4  -7   0   -0.17    0.45
  -4  -7   0    0.00    0.40
   5  -7   0   35.80    2.08
  -5   7   0   34.14    2.03
  -5  -7   0   36.42    2.52
   5   7   0   31.13    2.15
   5   7   0   34.94    2.44
   0   0  -1   12.57    0.94
   0   0   1   17.33    0.72
   0   0   1   10.48    0.84
   0   0  -1   16.40    0.90
   0   0  -1   12.70    0.99
   0   0  -1   18.38    0.59
  -1   0  -1 2517.19   13.06
  -1   0   1 2252.85    9.76
   1   0  -1 2386.36   12.58
   1   0  -1 2538.84   12.77
   1   0   1 2271.81   11.51
  -1   0  -1 2301.25    8.99
   1   0  -1 2241.05   13.83
  -2   0  -1 2637.46   12.88
  -2   0   1 2620.60   11.12
   2   0  -1 2641.14   16.77
  -3   0  -1  138.21    3.13
  -3   0   1  165.18    3.39
   3   0  -1  160.73    3.94
  -3   0  -1  142.91    4.09
  -3   0  -1  163.37    4.01
   3   0  -1  182.63    5.13
   3   0   1  152.07    4.21
  -4   0   1 3357.81   18.40
   4   0   1 3384.98   22.21
  -4   0   1 3540.39   25.01
   4   0  -1 3397.08   20.10
   4   0  -1 3461.36   24.82
  -4   0  -1 3393.14   22.82
  -4   0  -1 3424.62   21.61
  -4   0  -1 3523.59   16.54
  -5   0  -1 1193.24   15.40
  -5   0   1 1228.56   16.76
   5   0  -1 1180.79   13.10
   5   0   1 1222.23   15.09
  -5   0  -1 1228.01   14.91
   5   0  -1 1163.62   15.81
   6   0   1 1281.39   17.50
   6   0  -1 1226.64   14.68
  -6   0   1 1228.87   18.84
  -6   0  -1 1260.28   17.83
  -6   0  -1 1286.59   17.15
  -7   0   1    2.87    1.41
  -7   0   1    1.17    0.52
  -7   0  -1    3.36    1.19
  -7   0  -1    1.43    0.79
  -8   0  -1   38.58    3.67
  -8   0   1   33.85    3.42
  -8   0   1   33.15    3.83
  -8   0  -1   34.12    3.65
   9   0  -1  260.88    9.70
   9   0   1  279.33    9.79
   9   0  -1  258.89    9.52
   9   0  -1  285.70    9.29
   9   0   1  277.14   10.54
  -9   0  -1  262.38   10.06
  10   0   1   10.48    1.98
 -10   0  -1    7.63    1.76
  10   0   1    8.16    1.96
  10   0  -1    8.98    1.74
  11   0   1    6.08    1.50
  11   0  -1    6.82    1.46
  11   0   1    7.00    1.55
 -11   0  -1    5.70    1.49
  12   0   1  121.20    5.70
 -12   0  -1  108.17    5.12
  12   0  -1  107.01    5.16
  13   0  -1   35.42    2.46
  13   0   1   41.86    2.58
  13   0   1   34.06    2.14
 -13   0  -1   34.63    2.43
   0  -1  -1 1736.43   11.29
   0   1  -1 1995.14   11.20
   0  -1  -1 1820.24    9.07
   0   1   1 1855.76   10.39
   0  -1   1 1960.01   11.49
  -1   1   1 4619.59   16.45
  -1  -1  -1 4867.14   19.39
  -1  -1   1 4693.68   21.08
  -1   1  -1 4743.86   17.75
  -1   1  -1 4617.25   19.95
   1  -1  -1 4527.81   22.38
  -1  -1  -1 4713.25   18.54
   1  -1   1 4717.26   20.79
   1   1  -1 4374.57   11.60
   1   1   1 4739.52   19.02
  -2   1  -1 1057.48    9.08
  -2  -1  -1 1038.01   10.55
   2   1   1 1102.32   10.57
  -2  -1  -1 1087.24   10.19
  -2   1   1 1018.69    7.69
   2   1  -1 1035.89    6.64
  -2  -1   1 1090.13   10.60
  -2   1  -1 1024.71   10.29
   2  -1  -1 1004.73   10.51
   2   1   1 1121.84   11.00
  -3   1   1  270.76    5.05
   3  -1  -1  275.22    6.54
  -3  -1  -1  299.96    6.32
   3   1  -1  279.75    6.76
  -3   1  -1  262.17    5.26
   3   1   1  312.53    6.19
  -3  -1  -1  260.26    6.13
   3   1  -1  261.07    4.27
   3  -1   1  295.49    6.79
  -3   1  -1  264.74    5.27
   3  -1  -1  275.14    5.74
  -3   1   1  268.41    5.53
  -3   1  -1  277.74    6.18
   3   1   1  294.30    6.38
  -3  -1   1  282.62    5.98
  -4  -1  -1  377.16    8.35
   4  -1  -1  383.64    8.48
  -4  -1  -1  415.17    8.56
   4   1   1  401.93    7.53
  -4   1  -1  405.05    7.57
  -4   1  -1  366.25    7.11
   4   1   1  397.86    8.27
   4  -1   1  415.92    8.96
  -4  -1   1  400.65    9.12
  -4   1   1  367.80    7.62
   4   1  -1  377.75    8.66
  -4   1   1  386.67    7.22
  -4   1  -1  369.09    8.03
  -4  -1   1  375.36    7.70
  -5  -1  -1   28.01    2.65
  -5   1   1   27.82    2.26
   5   1  -1   24.15    2.41
  -5  -1   1   27.65    2.73
  -5   1  -1   26.05    2.23
   5  -1  -1   26.29    2.47
   5  -1   1   30.92    2.69
   5   1   1   25.92    2.31
  -5   1  -1   25.45    2.19
  -5   1   1   24.42    2.27
  -5  -1   1   24.59    2.20
  -5   1  -1   22.61    2.34
   5   1   1   23.12    1.96
  -6  -1  -1   18.84    2.37
  -6   1   1   18.65    2.26
   6  -1  -1   25.04    2.59
   6   1  -1   27.61    2.74
   6  -1   1   26.33    2.78
  -6   1  -1   18.01    2.38
  -6   1  -1   26.45    2.52
  -6   1  -1   16.33    1.99
  -6  -1   1   25.61    2.46
  -6   1   1   28.79    2.58
  -6  -1   1   19.86    2.63
   7  -1  -1  331.40   10.00
  -7   1   1  314.07   10.14
  -7  -1  -1  335.80   10.81
  -7   1  -1  340.95    9.92
  -7   1   1  316.84    9.38
  -7  -1   1  329.58   11.67
  -7   1  -1  292.83    9.14
   7   1  -1  280.25    9.47
  -7  -1  -1  306.12    9.66
   8   1   1   25.62    2.92
  -8   1  -1   29.29    3.25
  -8  -1   1   32.42    4.09
  -8  -1  -1   31.23    3.73
  -8   1   1   32.33    3.69
  -8  -1  -1   26.56    3.22
   8  -1   1   26.25    2.91
   8  -1   1   24.74    3.02
  -8   1  -1   31.14    3.30
   8   1  -1   26.39    3.17
  -8   1   1   26.26    3.00
   8   1  -1   23.22    2.71
  -8  -1  -1   26.24    3.08
   9   1  -1  459.80   12.75
   9   1  -1  457.71   11.76
   9  -1   1  502.17   13.50
   9  -1   1  484.10   13.67
   9  -1  -1  464.76   12.82
   9   1   1  490.27   13.98
   9   1   1  462.04   12.73
   9  -1  -1  444.82   11.72
   9   1   1  460.44   12.33
  -9  -1  -1  463.73   14.00
   9  -1  -1  456.51   13.55
  10   1   1   23.68    3.08
  10   1   1   19.53    2.70
  10   1   1   22.04    2.77
  10  -1  -1   25.65    2.95
  10   1  -1   19.40    2.67
  10   1  -1   21.90    2.67
  10  -1  -1   21.51    3.20
 -10  -1  -1   20.17    2.96
  10  -1  -1   17.88    2.80
  10  -1   1   22.44    3.03
  10  -1   1   19.67    2.76
  11  -1   1   41.20    3.15
  11  -1   1   45.38    4.02
  11   1   1   42.22    3.69
  11   1   1   41.49    3.68
  11  -1  -1   42.71    3.55
  11   1  -1   46.25    3.56
 -11  -1  -1   40.40    3.93
 -11   1  -1   39.66    3.39
 -12  -1  -1    1.95    0.93
  12   1  -1    4.73    1.14
 -12   1  -1    0.78    0.55
  12   1   1    3.10    0.99
  12  -1   1    2.41    0.95
  12  -1  -1    3.07    0.95
 -13  -1  -1    1.06    0.51
  13  -1  -1    2.18    0.60
 -13   1   1    0.50    0.36
 -13   1  -1    2.19    0.72
  13   1  -1    2.33    0.64
  13   1   1    1.20    0.48
  13  -1   1    2.40    0.71
   0  -2  -1 2952.29   20.29
   0   2   1 2971.47   18.30
   0   2  -1 3008.02   18.02
   0   2  -1 2993.70   18.83
   0  -2  -1 2951.72   16.37
   1  -2  -1 2882.36   22.64
   1   2   1 2557.99   12.86
  -1   2  -1 3080.62   18.37
  -1   2   1 2800.30   13.80
  -1   2  -1 2788.95   16.90
  -1  -2  -1 2917.55   18.90
   1  -2  -1 2818.88   21.03
  -1  -2   1 2973.65   20.54
  -1   2   1 2881.55   18.36
   1   2  -1 2879.01   15.46
   1   2   1 2827.49   18.55
  -1  -2  -1 2845.61   18.84
   1   2  -1 2938.09   22.52
   1  -2  -1 2882.65   13.27
  -2  -2   1  134.05    4.73
  -2   2   1  122.64    3.17
   2  -2  -1  130.32    5.00
   2  -2   1  127.37    4.50
   2  -2  -1  128.85    4.69
  -2   2  -1  137.13    3.94
   2   2  -1  127.79    3.45
  -2  -2  -1  130.38    3.67
  -2   2  -1  117.86    3.42
   2   2   1  126.17    4.25
  -2  -2  -1  133.63    4.59
   2   2  -1  124.19    4.81
   3   2   1  788.97   10.81
  -3   2  -1  775.47    9.76
  -3  -2  -1  785.29   12.51
  -3  -2   1  806.14   12.65
   3   2  -1  720.10    9.03
   3   2   1  755.94   11.37
   3  -2   1  778.10   12.24
  -3  -2  -1  817.55   11.00
   3  -2  -1  773.19   13.16
  -3  -2   1  777.53   12.23
  -3   2  -1  778.31   10.03
  -3   2   1  776.25    9.00
   3  -2  -1  726.58   10.65
   3   2  -1  773.98   12.76
  -4  -2  -1    0.18    0.43
   4   2  -1   -0.01    0.46
   4   2   1    0.36    0.62
  -4  -2   1    0.21    0.60
   4   2   1   -0.41    0.38
   4  -2  -1    0.02    0.47
  -4  -2   1    0.00    0.45
   4   2  -1    0.26    0.30
  -4  -2  -1    0.41    0.60
  -4   2  -1   -0.02    0.33
  -4   2   1    0.18    0.35
  -4   2  -1    0.84    0.52
  -5   2  -1 1110.66   13.79
  -5   2  -1 1231.53   15.54
   5   2   1 1162.97   17.14
  -5  -2   1 1211.60   18.97
  -5  -2   1 1191.57   18.23
   5   2  -1 1201.00   18.32
  -5  -2  -1 1278.18   18.06
   5  -2  -1 1270.66   19.66
  -5   2   1 1232.25   14.88
  -5  -2  -1 1186.66   18.59
   6   2  -1    0.21    0.45
  -6   2  -1    0.64    0.63
   6  -2  -1   -0.08    0.58
  -6  -2   1    1.84    1.12
  -6   2   1    0.17    0.35
  -6  -2   1   -0.03    0.52
  -6   2  -1    0.76    0.57
   6   2   1    0.84    0.54
  -6  -2  -1    0.42    0.72
  -6  -2  -1    0.71    0.80
  -7   2  -1   88.20    5.11
  -7  -2   1   81.80    6.06
  -7  -2  -1   81.62    5.61
   7  -2  -1   93.67    6.16
   7   2  -1   81.10    5.39
  -7   2   1   88.50    4.99
  -7  -2   1   83.18    5.57
   8   2   1  122.24    6.35
   8  -2  -1  126.54    6.94
  -8  -2  -1  119.80    7.08
   8  -2  -1  122.27    5.96
   8   2  -1  122.42    6.57
   8   2  -1  129.14    6.28
   8   2   1  127.62    6.82
   8  -2   1  131.72    7.14
   8  -2   1  133.18    6.97
   8   2  -1  111.67    5.98
   8  -2  -1  142.32    7.82
  -8  -2  -1  133.89    7.72
  -9  -2  -1  349.81   12.38
   9   2   1  349.52   11.02
   9   2  -1  366.53   11.71
  -9   2  -1  356.38   10.09
   9  -2   1  377.76   12.01
  -9  -2  -1  389.03   13.49
   9   2   1  347.00   11.58
   9  -2  -1  412.84   13.56
   9  -2  -1  373.20   11.96
   9  -2   1  375.97   12.06
   9  -2  -1  352.41   10.47
   9   2  -1  359.04   10.72
  10  -2  -1   59.83    4.27
 -10  -2  -1   55.98    4.76
 -10   2  -1   57.77    4.06
  10  -2  -1   53.33    4.44
 -10  -2  -1   56.00    5.15
  10   2  -1   58.22    4.19
  10   2  -1   62.63    4.75
  10   2   1   57.60    4.33
  10   2   1   61.28    4.65
  10  -2   1   59.33    4.76
  11   2   1    3.85    1.10
 -11  -2   1    3.19    1.27
 -11   2  -1    3.16    1.00
  11   2  -1    4.41    1.34
  11   2   1    2.14    0.89
  11  -2  -1    3.09    0.99
 -11  -2  -1    2.47    1.16
  11  -2  -1    2.54    0.97
  11  -2   1    3.53    1.09
  12  -2  -1    8.62    1.33
 -12  -2  -1    3.82    0.94
  12  -2  -1    8.24    1.40
 -12  -2  -1    9.42    1.72
  12   2   1   10.86    1.59
  12  -2   1   11.06    1.69
 -12  -2   1    9.72    1.56
 -12   2  -1    9.44    1.37
  13   2   1   67.34    3.15
  13  -2   1   54.62    2.81
   0  -3  -1    0.38    0.35
   0   3  -1    0.34    0.41
   0   3   1    0.53    0.36
   0  -3  -1    0.64    0.35
   0  -3   1    0.13    0.36
   1   3  -1   15.43    2.04
   1   3   1   14.04    1.71
  -1  -3  -1   16.74    1.80
  -1   3   1   13.40    1.65
   1  -3  -1   13.12    1.73
   1  -3   1   14.80    1.71
  -1  -3   1   14.45    1.81
   1  -3  -1   15.52    2.17
  -1  -3  -1   14.17    1.61
  -1   3  -1   13.49    1.50
  -2  -3  -1  901.36   14.48
   2  -3  -1  927.30   15.63
   2  -3   1  946.80   13.24
  -2   3   1  919.17   10.70
   2   3   1  848.72   13.28
   2  -3  -1  866.06   14.89
  -2  -3   1  918.35   12.43
  -2   3  -1  919.69   12.55
  -2   3   1  965.89   13.74
  -2  -3   1  967.33   15.76
   2   3  -1  914.69   11.86
   2   3  -1  883.61   15.24
  -3  -3   1  425.47    9.50
   3   3   1  455.49    9.31
   3   3   1  431.88   10.23
   3  -3  -1  441.30   11.42
  -3  -3  -1  449.59   11.14
  -3   3  -1  451.41    9.09
  -3  -3   1  452.77   11.43
   3   3  -1  449.54    8.72
  -3   3   1  466.69    8.24
   3   3  -1  449.86   11.36
  -4  -3   1   68.14    4.76
   4   3   1   67.64    4.39
   4  -3  -1   70.84    4.96
  -4  -3   1   64.83    4.13
  -4   3  -1   75.26    3.90
   4   3  -1   74.72    4.90
  -4   3   1   74.52    3.55
  -4  -3  -1   71.25    4.90
   5   3   1  252.87    9.12
   5  -3  -1  269.00   10.35
  -5  -3   1  241.84    8.79
   5  -3   1  274.36   10.58
   5   3  -1  255.76    9.46
  -5   3  -1  263.40    7.91
  -5  -3   1  252.27    9.88
  -5  -3  -1  256.52    9.95
   6   3   1  174.25    8.02
  -6  -3  -1  174.69    8.77
  -6   3  -1  191.67    7.38
   6  -3   1  191.27    9.41
   6  -3  -1  189.07    9.23
  -6  -3   1  159.13    7.85
  -6  -3   1  171.61    8.66
   6   3  -1  183.45    8.37
   7   3   1   25.36    3.15
  -7  -3  -1   29.19    3.69
   7   3   1   22.28    2.80
  -7  -3   1   22.41    3.04
  -7  -3  -1   26.26    3.50
   7  -3  -1   24.64    3.12
   7  -3   1   24.32    3.18
   7   3  -1   24.62    3.01
   7  -3  -1   22.05    2.97
   7   3  -1   23.29    2.80
   7  -3  -1   23.11    2.58
   7  -3   1   23.86    2.95
  -7   3  -1   26.71    2.54
   8   3  -1    3.93    1.28
  -8  -3  -1    5.68    1.91
   8   3   1    4.12    1.40
   8   3  -1    3.25    0.98
   8  -3  -1    4.49    1.48
   8   3  -1    3.41    1.15
  -8   3  -1    5.35    1.22
   8  -3  -1    3.82    1.18
  -8  -3  -1    5.66    1.78
   8  -3  -1    3.50    1.21
   8  -3   1    3.97    1.32
  -8  -3   1    5.30    1.48
   8   3   1    3.07    1.00
   8  -3   1    5.05    1.47
  -9  -3  -1   35.93    4.07
   9   3  -1   37.89    3.77
  -9  -3  -1   42.11    4.50
   9  -3  -1   41.33    3.50
   9  -3  -1   36.57    3.82
   9   3  -1   42.90    3.73
   9   3   1   39.99    3.95
   9  -3   1   38.88    4.01
   9  -3   1   39.69    3.84
   9   3   1   38.13    3.65
  -9   3  -1   40.03    3.19
 -10   3  -1    0.69    0.69
  10   3  -1   -0.23    0.59
  10   3   1    0.54    0.58
  10  -3   1    0.38    0.55
 -10  -3  -1   -0.17    0.77
  10   3   1   -0.32    0.65
  10  -3  -1    0.67    0.62
  10  -3  -1    0.17    0.68
  10  -3   1   -0.03    0.53
 -10  -3  -1    0.60    0.80
 -11   3  -1    4.99    1.04
  11   3  -1    4.03    1.10
 -11  -3  -1    4.62    1.41
  11  -3  -1    4.20    0.99
 -11  -3  -1    5.71    1.34
  11   3   1    4.44    1.16
 -11  -3   1    3.68    1.25
  11  -3  -1    3.57    1.18
  11  -3   1    4.23    1.17
  11   3   1    4.56    0.99
 -12  -3  -1   15.08    1.85
  12  -3   1   15.83    1.77
  12  -3  -1   13.77    1.33
  12   3   1   19.25    1.85
  12   3  -1   10.40    1.10
 -12  -3   1   15.65    1.83
 -12   3  -1   15.39    1.54
   0   4   1  562.21   12.52
   0   4  -1  518.19   10.26
   0  -4   1  530.07   12.27
   0  -4  -1  550.17   15.62
  -1  -4   1  785.31   15.80
   1   4  -1  764.77   15.82
   1  -4  -1  844.60   18.56
   1  -4   1  778.66   14.32
   1   4  -1  803.53   13.20
   1   4   1  828.79   15.55
  -1   4   1  817.54   14.98
  -1   4  -1  795.26   12.86
   2   4   1    2.02    0.88
   2  -4   1    4.31    1.21
   2   4  -1    3.29    0.91
  -2   4   1    4.23    1.11
   2  -4  -1    4.23    1.26
   2   4  -1    4.54    1.31
  -2  -4   1    2.15    0.98
  -2   4  -1    3.79    1.05
  -2  -4  -1    2.31    0.97
   3   4   1  206.52    8.32
  -3   4  -1  216.38    7.23
  -3  -4   1  199.23    8.87
  -3  -4  -1  205.63    8.91
   3  -4   1  219.85    8.58
   3  -4  -1  193.59    8.39
   3  -4   1  229.21    7.69
   3   4  -1  210.77    8.87
   4   4  -1    1.60    1.02
  -4   4   1    2.70    1.19
   4  -4  -1    2.47    1.15
   4  -4   1    1.95    1.09
   4   4   1    2.14    0.99
  -4   4  -1    0.34    0.41
  -4  -4   1    1.12    0.76
  -4  -4  -1    2.64    1.29
   5  -4  -1  242.99    9.50
   5   4  -1  289.80   10.35
   5  -4  -1  282.66   11.06
   5  -4   1  290.04   10.51
   5  -4  -1  320.56    9.18
  -5  -4   1  250.20    9.29
   5   4   1  267.30   10.02
  -5  -4  -1  302.75   11.76
   5   4   1  286.01   10.59
  -5  -4   1  285.49   11.26
   5  -4   1  275.35    8.21
   5   4  -1  282.48    9.69
  -5   4  -1  280.43    8.22
  -6  -4  -1    4.29    1.60
   6   4   1    2.80    1.27
   6   4  -1    4.16    1.30
   6  -4  -1    3.27    1.23
  -6  -4  -1    4.64    1.46
   6   4   1    3.80    1.39
   6   4  -1    5.41    1.67
   6  -4  -1    5.21    1.57
   6  -4  -1    5.29    1.35
  -6  -4   1    3.40    1.55
   6  -4   1    3.76    1.28
  -6   4  -1    4.23    1.21
   6  -4   1    5.83    1.89
   7   4   1   29.90    3.46
   7   4  -1   30.42    3.50
  -7  -4  -1   33.73    4.10
   7  -4  -1   27.60    3.55
   7   4   1   26.15    3.36
  -7  -4  -1   31.67    3.84
   7  -4  -1   32.15    3.02
  -7  -4   1   26.71    3.62
   7   4  -1   30.24    3.27
   7  -4   1   32.79    3.73
   7  -4  -1   23.99    3.07
   7  -4   1   32.75    3.39
   7   4  -1   29.50    3.21
  -7   4  -1   32.74    2.98
   8   4   1   39.12    3.96
  -8  -4   1   44.74    4.46
  -8  -4  -1   40.40    4.19
   8  -4  -1   47.41    3.60
   8  -4   1   47.41    4.46
   8   4  -1   46.80    4.18
  -8   4  -1   44.00    3.53
  -8  -4  -1   44.23    4.58
   8   4  -1   42.35    3.76
   8  -4  -1   39.49    4.08
   8  -4  -1   40.16    3.85
   8   4   1   46.05    4.05
   8  -4   1   45.79    4.00
  -9  -4  -1  198.11    9.11
  -9  -4  -1  204.81    8.96
   9  -4  -1  190.36    8.25
  -9   4  -1  207.40    7.11
   9  -4  -1  219.88    7.17
   9   4   1  194.12    8.19
   9   4   1  191.30    7.64
   9   4  -1  205.42    8.29
  -9  -4   1  185.40    8.21
   9  -4   1  196.46    7.81
   9   4  -1  180.61    7.19
   9  -4   1  203.67    8.43
  10   4  -1   23.88    2.53
 -10  -4  -1   22.88    2.74
 -10  -4   1   22.62    2.85
  10   4   1   22.62    2.49
  10  -4  -1   24.28    2.09
 -10  -4  -1   20.91    2.65
  10  -4   1   21.32    2.34
  10   4   1   24.06    2.42
 -10   4  -1   24.18    2.24
  10  -4   1   23.48    2.59
  11   4  -1    2.23    0.75
 -11  -4  -1    2.14    0.76
  11   4   1    2.68    0.70
  11   4   1    2.86    0.76
 -11   4  -1    2.82    0.72
  11  -4   1    2.93    0.84
 -11  -4  -1    3.37    0.98
 -11  -4   1    2.39    0.87
  11  -4   1    2.16    0.72
   0  -5  -1   75.67    5.90
   0  -5  -1   73.84    5.15
   0  -5   1   81.01    4.95
   0  -5  -1   80.50    4.76
   0  -5   1   82.69    5.72
   0   5  -1   76.15    4.36
   1   5  -1  489.58   12.22
  -1   5  -1  465.02   10.66
  -1  -5   1  420.93   11.45
  -1  -5  -1  448.95   13.00
   1  -5  -1  435.44   13.90
   1  -5   1  472.99   13.47
   1  -5  -1  442.58   11.06
   1  -5   1  429.08   11.16
  -1  -5  -1  447.60   14.34
  -1  -5   1  443.54   13.31
   1  -5  -1  382.32   12.55
  -1  -5  -1  475.78   11.49
   1   5  -1  426.37   10.82
   2   5  -1   36.46    3.43
   2  -5   1   37.45    3.73
   2  -5  -1   36.86    3.29
  -2  -5   1   34.90    3.51
  -2   5  -1   39.23    2.95
   2   5   1   36.33    3.83
   2  -5  -1   34.64    3.82
  -2  -5  -1   33.75    4.01
   2  -5   1   35.59    3.23
  -2  -5   1   39.04    3.96
  -2  -5  -1   36.59    3.79
   2  -5  -1   31.36    3.68
   2   5  -1   38.49    3.37
  -2   5  -1   40.34    3.13
   3   5   1   76.76    5.35
  -3  -5  -1   79.05    5.82
   3   5  -1   67.97    4.59
   3  -5   1   78.59    5.25
  -3  -5   1   68.64    5.05
   3   5  -1   83.13    5.35
   3  -5   1   66.75    4.32
   3  -5  -1   76.30    4.73
   3  -5  -1   70.40    5.66
  -3   5  -1   77.68    4.22
  -3  -5  -1   61.85    5.12
  -3  -5  -1   72.53    5.77
  -3  -5   1   86.42    6.13
  -3  -5   1   79.53    5.61
   4   5   1    8.98    1.89
   4   5  -1   10.20    1.91
   4  -5   1   11.64    2.14
   4  -5   1   11.24    1.79
   4   5  -1   10.43    2.04
  -4  -5  -1   10.36    2.20
   4  -5  -1   11.20    1.93
  -4   5  -1   10.34    1.64
   4   5  -1    9.75    1.84
  -4  -5   1   10.31    2.11
   4  -5  -1   10.41    2.32
  -4  -5  -1   10.91    2.23
  -4  -5   1   11.23    2.38
   4   5   1    9.88    2.24
  -4  -5   1    9.31    1.97
   5   5  -1   47.39    4.29
   5  -5   1   49.47    4.42
  -5  -5   1   51.71    4.91
   5  -5   1   46.13    3.45
  -5  -5  -1   49.28    4.87
   5   5   1   47.81    4.35
   5   5  -1   49.19    4.08
  -5  -5   1   39.36    3.91
   5   5   1   50.40    4.70
  -5   5  -1   51.09    3.53
  -5  -5  -1   43.42    4.28
   5  -5  -1   46.77    4.75
  -5  -5   1   47.76    4.22
   5   5  -1   49.01    4.11
   6   5  -1    3.76    1.14
  -6   5  -1    4.81    1.23
   6   5   1    3.66    1.23
   6  -5   1    4.38    1.31
  -6  -5  -1    3.34    1.43
   6   5  -1    4.34    1.41
   6   5   1    3.61    1.30
   6   5  -1    4.58    1.29
  -6  -5   1    4.07    1.40
  -7  -5  -1   91.55    6.34
  -7  -5   1   88.36    6.11
  -7   5  -1   93.92    4.62
   7   5  -1   92.11    5.60
   7   5   1   91.39    5.57
   7  -5   1   94.11    5.94
   7   5   1   90.17    5.76
   7   5  -1   88.06    5.17
   7  -5  -1   81.00    5.80
   8  -5  -1   10.91    1.65
  -8  -5  -1   16.74    2.76
   8   5   1   11.82    1.86
  -8  -5  -1   13.02    2.06
   8  -5  -1    6.20    1.53
   8  -5   1   11.20    1.96
  -8   5  -1   11.04    1.56
   8   5   1   13.14    2.12
  -8  -5   1    9.51    1.98
   8   5  -1   10.79    1.62
   8   5  -1   11.63    1.92
  -9  -5   1  203.76    7.34
   9   5  -1  224.40    7.11
   9  -5  -1  199.42    7.20
   9   5   1  211.76    6.59
  -9  -5  -1  195.56    6.64
   9   5   1  222.32    7.24
  -9   5  -1  223.68    5.95
   9  -5  -1  224.99    6.10
  -9  -5   1  208.79    7.73
   9  -5   1  227.16    7.70
  -9  -5  -1  204.87    7.87
 -10   5  -1   10.34    1.14
 -10  -5  -1    9.15    1.40
 -10  -5   1   10.63    1.45
  10  -5   1    9.30    1.30
  10   5   1   12.65    1.42
 -10   5  -1    9.08    1.01
  10   5  -1   10.61    1.26
   0   6  -1    6.35    2.82
   0  -6   1    3.52    1.32
   0  -6  -1    4.33    2.37
   0  -6   1   12.72    2.47
   0  -6  -1    8.97    2.15
   0  -6  -1    3.28    1.50
   0  -6   1    4.94    1.64
   0   6  -1    9.27    2.02
   1   6  -1   61.23    4.38
  -1  -6   1   65.81    4.93
  -1  -6  -1   62.28    5.41
  -1  -6  -1   58.97    4.64
   1  -6   1   65.59    4.59
   1  -6  -1   67.44    4.22
   1   6   1   72.12    4.93
   1  -6  -1   62.48    5.27
   1  -6   1   65.50    5.00
  -1  -6   1   63.35    5.02
  -1  -6  -1   67.55    4.21
   1   6  -1   60.33    4.10
  -1  -6   1   54.88    4.32
  -1   6  -1   63.95    4.04
  -2  -6   1  129.96    6.99
   2  -6   1  124.64    6.61
   2  -6   1  119.62    5.92
   2  -6  -1  121.63    5.71
   2   6   1  130.92    6.85
   2  -6  -1  113.17    6.74
  -2  -6  -1  118.22    7.33
  -2  -6   1  129.43    7.10
  -2  -6   1  116.23    6.35
   2   6  -1  117.00    5.68
   2   6  -1  127.43    6.30
  -2   6  -1  128.62    5.54
  -3  -6   1    6.06    1.66
   3   6  -1    4.27    1.17
  -3   6  -1    4.86    1.19
   3   6  -1    5.24    1.34
   3   6   1    5.25    1.49
  -3  -6   1    5.12    1.52
  -3  -6   1    4.53    1.32
   3  -6   1    5.99    1.33
   3  -6  -1    5.25    1.23
   3   6   1    5.59    1.58
   3  -6  -1    3.50    1.23
  -3  -6  -1    4.78    1.51
   3   6  -1    5.15    1.25
   4  -6   1  187.53    6.82
   4  -6   1  212.53    6.74
  -4  -6  -1  196.67    8.39
  -4  -6   1  197.76    8.65
   4  -6   1  198.51    7.93
   4   6   1  199.47    8.32
  -4  -6  -1  167.77    8.10
  -4  -6   1  182.58    8.04
   4   6  -1  193.22    7.02
  -4  -6   1  161.60    7.31
   4   6   1  192.83    7.98
   4  -6  -1  192.35    6.89
   4   6  -1  188.13    7.25
   4   6  -1  185.64    7.51
  -4   6  -1  201.23    6.84
  -4   6   1  199.59    6.33
   5   6   1   51.57    3.99
   5   6   1   51.72    4.08
  -5  -6  -1   53.74    4.30
  -5  -6   1   48.46    4.20
  -5  -6  -1   43.32    3.86
   5  -6   1   47.41    3.18
   5  -6  -1   52.98    3.55
   5  -6   1   52.20    4.05
   5   6  -1   49.18    3.77
  -5  -6   1   48.21    3.83
   5   6  -1   49.58    3.61
  -5   6  -1   60.21    3.57
  -5   6   1   56.15    3.34
  -6   6   1  132.97    4.88
  -6   6  -1  135.41    4.71
   6   6  -1  130.70    5.76
  -6  -6  -1  132.23    6.49
  -6  -6   1  126.04    6.36
   6   6   1  133.79    5.94
   6  -6   1  133.25    6.17
   6  -6  -1  137.80    5.37
   6   6   1  124.87    5.92
   6   6  -1  126.12    5.31
  -6   6  -1  140.89    5.23
   7   6  -1    0.26    0.34
  -7   6  -1    0.64    0.54
  -7   6   1    0.96    0.51
  -7  -6  -1    0.29    0.54
   7   6   1    0.65    0.41
  -7  -6   1   -0.01    0.47
  -7  -6   1   -0.19    0.49
   7  -6   1   -0.12    0.42
   7   6   1   -0.06    0.34
   7  -6   1    0.63    0.49
   7   6  -1    0.05    0.39
   7  -6  -1    0.20    0.38
  -8  -6  -1    4.04    0.99
  -8  -6   1    5.40    1.07
   8   6  -1    5.24    0.93
   8   6   1    3.90    0.82
   8  -6   1    3.31    0.86
   8   6   1    5.33    0.98
   8  -6   1    6.39    0.95
   8  -6  -1    5.14    0.87
  -8   6  -1    6.26    0.94
   0   7   1   43.55    3.22
   0  -7   1   43.25    3.59
   0   7  -1   47.28    3.00
   0   7  -1   41.98    2.97
   0   7  -1   49.92    3.14
  -1  -7  -1  110.97    5.90
   1   7  -1  105.32    4.73
   1   7   1  116.70    5.36
  -1   7   1  114.42    5.03
   1   7  -1  107.56    4.35
  -1  -7   1  104.41    5.07
   1  -7  -1  104.79    4.20
   1   7   1  132.60    5.74
   1  -7   1  100.98    4.82
   1  -7  -1   97.34    5.23
   1  -7   1  113.55    5.51
  -1  -7   1  114.80    5.66
   1   7  -1  106.27    4.61
  -1   7  -1  117.01    4.76
  -1   7  -1  108.60    4.49
  -2  -7  -1   18.67    2.38
  -2  -7   1   17.05    2.00
   2   7   1   15.75    1.93
  -2   7   1   12.90    1.75
  -2  -7   1   16.23    2.16
  -2   7  -1   13.79    1.63
  -2  -7   1   13.85    1.88
   2  -7   1   14.64    1.79
   2   7   1   16.29    2.08
   2  -7  -1   12.65    1.75
   2  -7  -1   15.44    1.64
   2  -7   1   14.15    1.81
   2   7  -1   13.38    1.63
   2   7  -1   13.75    1.71
  -2   7  -1   16.83    1.77
  -3   7  -1    5.23    1.01
  -3   7   1    4.33    1.08
   3   7   1    5.92    1.17
  -3  -7   1    6.13    1.18
  -3   7  -1    5.20    0.98
  -3  -7  -1    4.01    1.11
   3   7  -1    3.96    0.90
   3  -7   1    3.74    0.88
   3  -7  -1    5.18    0.98
   3   7  -1    4.66    0.94
  -3  -7   1    4.56    1.11
   3   7   1    3.90    0.98
   4   7  -1    5.00    0.90
  -4  -7   1    5.48    1.13
   4   7  -1    5.94    1.02
   4   7   1    4.91    1.01
  -4   7  -1    5.28    0.93
   4  -7  -1    5.86    0.97
   4   7   1    5.37    1.07
  -4  -7  -1    3.94    1.03
  -4  -7   1    4.29    1.03
  -4   7  -1    6.23    1.02
  -5   7  -1    1.53    0.43
  -5  -7   1    1.84    0.67
   5   7   1    2.13    0.62
   5   7   1    1.07    0.44
   5  -7  -1    2.34    0.58
   5   7  -1    2.09    0.58
   0   0  -2  230.36    5.47
   0   0  -2  222.13    5.74
   0   0   2  210.22    5.52
  -1   0  -2 1796.54    9.25
  -1   0  -2 2035.62   16.89
   1   0  -2 1950.48   18.03
   1   0  -2 1995.04   16.15
  -1   0  -2 2109.71   17.70
   1   0  -2 1905.53   15.68
  -1   0   2 1846.40   15.99
  -1   0  -2 1910.20   12.64
   1   0   2 1924.95   17.84
   2   0   2 1336.57   15.41
  -2   0  -2 1173.59    9.81
  -2   0  -2 1218.82   13.43
  -2   0   2 1112.37    9.21
   2   0  -2 1234.20   13.15
  -2   0   2 1203.45   12.65
   2   0  -2 1144.96   13.54
   2   0  -2 1264.41   15.73
  -2   0  -2 1362.59   15.40
  -2   0  -2 1204.29    9.16
  -3   0  -2  685.37    8.10
   3   0   2  733.81   12.02
  -3   0   2  720.12    9.87
   3   0  -2  671.26   10.28
   3   0  -2  694.52   11.58
  -3   0  -2  755.38   12.82
  -3   0  -2  676.67    9.84
  -4   0  -2  552.04    8.62
   4   0   2  515.58   10.78
  -4   0  -2  533.89   10.46
   4   0  -2  483.33    8.75
   4   0  -2  512.10   10.75
  -4   0  -2  554.94   11.87
  -5   0  -2  490.79   10.99
   5   0   2  449.63   10.79
   5   0  -2  440.79    8.74
  -5   0   2  452.36   11.57
   5   0  -2  472.21   11.30
  -5   0  -2  520.02    9.55
  -5   0  -2  505.24   12.52
  -6   0  -2   36.93    3.37
  -6   0  -2   39.82    3.01
  -6   0   2   30.28    3.31
   6   0   2   33.49    3.26
   6   0  -2   36.56    3.41
  -6   0  -2   36.86    3.74
  -7   0  -2  136.75    6.21
   7   0   2  125.24    6.85
   7   0  -2  117.60    6.66
  -7   0  -2  122.46    6.57
  -7   0   2  117.34    7.08
  -7   0  -2  120.10    7.36
  -8   0  -2   98.33    6.54
   8   0  -2  127.70    7.38
  -8   0  -2  122.77    6.85
   8   0  -2  104.89    6.27
   8   0   2  126.83    6.42
   8   0  -2  125.27    6.25
   8   0   2  124.30    7.19
  -9   0  -2  146.35    7.94
   9   0   2  180.19    7.99
   9   0  -2  153.55    7.76
  -9   0  -2  167.58    8.31
   9   0  -2  166.41    7.41
   9   0   2  169.91    8.62
  -9   0  -2  148.44    6.71
 -10   0  -2   56.58    4.77
  10   0   2   47.09    3.36
  10   0  -2   57.70    4.30
  10   0   2   59.50    4.96
  10   0   2   64.51    4.64
  10   0  -2   61.16    4.76
 -10   0  -2   55.61    4.00
 -11   0  -2    2.78    1.02
  11   0  -2    4.12    1.28
  11   0   2    5.28    1.29
  11   0  -2    3.97    1.10
  11   0   2    2.80    1.09
 -11   0  -2    4.58    1.39
 -12   0  -2    3.61    0.89
  12   0   2    4.20    1.13
 -12   0  -2    4.12    1.07
  12   0  -2    3.00    0.81
   0   1  -2  317.48    7.40
   0  -1   2  268.12    6.00
   0   1   2  292.55    7.03
   0   1   2  271.15    5.31
   0   1  -2  313.71    6.80
   0  -1  -2  235.42    5.89
   0  -1  -2  243.65    6.56
  -1   1  -2   23.27    1.49
  -1   1  -2   24.86    2.16
   1  -1   2   24.16    1.98
   1  -1  -2   19.31    1.53
  -1  -1   2   33.02    2.24
   1  -1  -2   20.06    1.99
  -1  -1   2   21.49    1.66
  -1  -1  -2   19.60    1.96
   1   1   2   24.46    2.13
   1   1   2   19.85    1.70
   1  -1  -2   22.92    2.09
   1   1  -2   23.86    2.01
  -1   1   2   25.80    1.53
  -1   1  -2   25.48    2.06
   1  -1  -2   17.09    1.27
  -1  -1  -2   18.72    1.87
   1   1  -2   23.58    2.05
  -2   1  -2  172.99    4.22
  -2  -1   2  164.26    4.87
   2  -1  -2  142.61    5.22
  -2  -1  -2  143.00    5.32
   2  -1  -2  143.02    4.05
   2   1   2  162.38    5.70
   2   1   2  160.76    5.12
   2  -1  -2  144.06    5.12
   2  -1  -2  143.55    4.35
  -2   1  -2  170.55    5.57
  -2  -1   2  137.17    3.58
   2   1  -2  161.94    5.34
   2   1  -2  175.22    6.05
   2  -1   2  150.48    5.11
  -2  -1  -2  161.39    5.86
   3  -1   2  310.89    7.96
  -3  -1  -2  313.77    8.82
  -3   1  -2  304.33    6.07
   3  -1  -2  289.70    7.79
  -3  -1  -2  300.23    7.87
   3   1   2  331.40    8.01
   3  -1  -2  307.17    7.86
   3  -1  -2  309.33    7.40
  -3   1  -2  319.04    7.74
  -3  -1   2  273.25    6.76
   3   1  -2  317.41    8.58
   3   1   2  337.66    8.53
  -4  -1   2   10.20    1.39
   4   1   2   10.90    1.67
  -4  -1  -2    6.99    1.27
   4   1   2    8.31    1.42
  -4   1   2   10.27    1.55
   4  -1  -2    7.70    1.33
  -4  -1  -2    8.41    1.51
   4  -1   2    9.92    1.66
   4  -1  -2   11.52    1.61
   4   1  -2   14.68    2.07
  -4   1  -2    8.80    1.56
  -4   1  -2    8.84    1.19
   4  -1  -2   10.42    1.66
  -5   1  -2 1426.89   15.99
   5   1   2 1373.85   18.75
   5  -1  -2 1387.22   18.72
  -5   1   2 1353.83   18.91
  -5  -1   2 1376.91   21.63
   5   1  -2 1434.55   21.08
  -5   1  -2 1393.64   19.57
   6   1  -2    4.50    1.27
  -6   1  -2    4.12    1.28
  -6   1   2    5.44    1.31
   6  -1   2    4.67    1.43
   6   1   2    4.42    1.19
  -6  -1   2    5.23    1.54
  -6   1  -2    5.77    1.24
   6  -1  -2    4.46    1.20
  -6  -1  -2    4.13    1.30
  -7   1  -2    1.48    1.17
  -7   1  -2    0.03    0.47
   7  -1   2    1.16    1.16
  -7  -1  -2    0.72    0.73
  -7  -1   2   -0.43    0.95
  -7  -1  -2    0.37    0.75
   7   1  -2    1.63    0.94
  -8   1  -2   12.73    2.28
  -8  -1  -2   12.91    2.38
   8  -1  -2   16.45    2.80
   8   1  -2   15.12    2.24
   8  -1   2   14.52    2.54
   8  -1   2   14.99    2.26
   8   1   2   16.09    2.29
   8  -1  -2   14.98    2.47
   8  -1   2   10.82    1.74
   8   1  -2   13.60    2.27
   8  -1  -2   17.06    2.39
   8  -1   2   15.95    2.57
   8   1   2   15.16    2.66
  -8  -1  -2   11.70    2.34
  -8   1  -2   12.86    1.94
  -9   1  -2   49.38    4.41
  -9  -1  -2   40.46    4.30
   9  -1   2   56.28    4.50
   9   1  -2   50.21    4.19
   9  -1  -2   47.03    4.38
   9   1  -2   41.86    3.94
   9  -1   2   48.74    4.48
   9   1   2   53.39    4.29
   9  -1   2   39.22    3.24
   9  -1  -2   50.44    4.20
  -9  -1  -2   48.32    4.61
   9  -1   2   51.52    4.59
   9   1   2   50.89    4.87
  -9   1  -2   52.03    4.00
 -10  -1  -2   10.82    1.85
  10   1   2   13.12    2.13
  10   1  -2   12.87    2.06
 -10   1  -2   11.86    2.21
 -10  -1  -2   10.59    2.14
 -10  -1  -2   11.91    2.23
  10   1  -2   13.71    2.07
  10  -1  -2   13.79    2.17
  10  -1   2    9.39    1.50
  10  -1   2   17.21    2.65
  10   1   2   14.01    2.39
  10  -1  -2   11.96    2.31
 -10   1  -2   12.91    2.07
 -11   1  -2    1.61    0.85
 -11  -1  -2    0.55    0.60
 -11  -1  -2    0.73    1.03
  11  -1  -2    0.87    0.90
  11   1   2    1.11    0.62
  11  -1   2    0.58    0.89
  11  -1  -2    0.99    0.71
  11   1  -2    1.56    0.77
  11   1   2    0.86    0.66
 -12   1  -2    0.52    0.45
 -12  -1  -2    0.80    0.62
 -12  -1  -2    1.08    0.77
  12   1   2   -0.22    0.42
  12  -1  -2   -0.01    0.39
  12   1  -2    0.06    0.42
  12  -1   2    0.74    0.63
  12   1   2    0.31    0.51
   0   2  -2  538.78   11.39
   0  -2   2  573.62   10.84
   0  -2   2  462.58    8.44
   0  -2  -2  491.71   11.21
   0   2   2  506.20    8.68
   0   2  -2  511.15    9.58
   0  -2  -2  475.73   10.37
   0  -2  -2  463.21    8.10
  -1   2  -2   17.64    2.13
   1  -2  -2   14.28    1.97
  -1  -2   2   16.37    1.83
  -1   2  -2   16.14    1.54
   1  -2   2   14.93    1.73
  -1  -2  -2   12.76    1.90
   1   2   2   13.04    1.73
   1   2   2   14.39    1.57
  -1   2   2   15.10    1.49
   1  -2  -2   12.78    1.71
  -1   2  -2   15.80    1.71
   1   2  -2   16.38    1.81
  -1  -2  -2   13.60    1.78
   1   2  -2   15.14    1.95
  -2  -2  -2   96.90    4.96
   2  -2  -2   86.41    4.59
  -2  -2   2   99.34    4.59
   2  -2   2   99.19    4.72
   2   2   2  105.89    4.90
   2   2   2   94.70    4.29
  -2   2   2  108.84    3.92
   2  -2  -2   90.46    4.62
  -2   2  -2  109.73    4.02
  -2  -2  -2   92.74    5.11
  -2   2  -2   96.34    4.10
   2   2  -2  100.40    5.11
   3  -2  -2   81.32    4.67
   3  -2   2   84.21    4.63
   3   2   2   76.73    4.24
   3  -2  -2   78.40    4.64
  -3  -2  -2   90.04    5.23
  -3   2  -2   76.52    3.52
  -3   2  -2   78.04    3.91
   3   2   2   88.35    4.66
  -3  -2   2   75.90    4.17
   3   2  -2   78.92    4.90
   4  -2   2 1442.32   20.58
   4  -2  -2 1403.37   19.29
   4   2   2 1357.21   18.74
  -4  -2  -2 1461.13   21.82
  -4  -2  -2 1492.59   19.03
   4  -2  -2 1426.84   20.98
  -4  -2   2 1407.15   20.93
  -4  -2   2 1432.56   19.48
  -4   2  -2 1457.11   18.11
  -4   2  -2 1472.40   16.07
   4   2  -2 1513.78   22.42
   4   2   2 1426.69   19.74
  -5   2  -2    5.20    1.26
   5   2  -2    4.71    1.41
  -5  -2  -2    8.97    1.87
   5  -2   2    4.92    1.37
   5   2   2    4.77    1.28
   5   2   2    4.91    1.39
  -5  -2  -2    9.85    1.81
   5  -2  -2    4.20    1.31
  -5  -2   2    5.93    1.44
  -5  -2   2    2.78    1.00
  -5   2  -2    4.61    1.06
   6  -2   2  153.96    7.64
   6   2   2  152.92    7.38
  -6  -2  -2  150.13    7.17
   6  -2  -2  151.62    7.52
  -6  -2   2  145.62    7.96
   6   2  -2  145.15    7.75
  -6   2  -2  161.06    6.35
  -7  -2  -2   21.95    3.08
   7  -2  -2   26.30    3.16
   7   2  -2   25.64    2.86
   7  -2  -2   25.90    3.22
  -7  -2  -2   25.74    3.26
   7   2  -2   21.75    2.82
   7   2   2   24.56    2.92
  -7  -2  -2   23.27    2.80
   7  -2  -2   25.61    2.82
   7  -2   2   20.98    2.44
   7  -2  -2   22.81    2.99
   7  -2   2   26.46    3.09
   7   2  -2   19.95    2.57
   7  -2   2   24.59    3.17
   7   2   2   21.41    3.08
  -7   2  -2   22.88    2.47
   8   2  -2    2.06    0.90
  -8   2  -2    3.65    1.18
  -8  -2  -2    2.30    1.22
   8  -2  -2    3.23    1.55
   8   2  -2    2.44    1.01
   8  -2   2    1.76    1.08
  -8  -2  -2    1.14    1.24
   8   2   2    1.67    1.02
   8  -2   2    2.19    1.00
   8  -2  -2    8.00    2.08
   8  -2  -2    6.46    1.90
   8  -2   2    2.15    1.11
   8   2   2    2.26    1.07
  -9  -2  -2   18.62    3.04
   9   2  -2   17.66    2.48
   9  -2  -2   19.60    2.98
  -9  -2  -2   19.17    2.97
   9   2   2   18.47    2.61
   9  -2   2   17.54    2.19
   9  -2  -2   19.25    2.53
   9  -2   2   17.98    2.80
   9  -2  -2   16.51    2.57
   9  -2   2   20.92    2.89
   9   2   2   16.97    2.86
  -9   2  -2   20.78    2.55
 -10   2  -2    0.22    0.54
 -10  -2  -2    0.74    0.84
  10   2  -2    0.49    0.66
 -10  -2  -2   -0.96    0.96
  10  -2   2    1.15    0.81
  10   2   2    0.14    0.58
  10  -2  -2    1.99    0.93
  10   2  -2    0.44    0.60
  10  -2   2    0.60    0.93
  10   2   2    0.25    0.76
 -11  -2  -2   18.89    2.54
 -11  -2  -2   19.39    2.64
  11   2   2   19.74    2.30
 -11   2  -2   17.59    1.92
  11  -2  -2   17.13    2.04
  11   2  -2   18.31    1.87
  11  -2   2   17.55    2.25
  11   2   2   18.47    2.25
 -11   2  -2   17.96    2.04
 -12  -2  -2    5.39    1.23
  12   2   2   10.88    1.39
 -12   2  -2    8.97    1.15
 -12  -2  -2    9.36    1.49
  12  -2  -2    7.96    1.18
  12  -2   2    8.67    1.38
 -12   2  -2   10.90    1.31
   0  -3  -2 2080.94   27.92
   0   3  -2 2118.33   25.87
   0   3  -2 2008.30   21.22
   0   3   2 2002.64   21.54
   0  -3  -2 1873.32   22.95
   0  -3   2 2169.55   23.43
   1   3  -2  522.98   13.05
  -1   3  -2  552.34   13.24
  -1  -3   2  526.82   11.84
   1  -3   2  535.38   11.59
   1  -3  -2  524.83   13.92
  -1  -3  -2  496.87   13.90
   1   3   2  466.28   10.68
  -1   3   2  506.37   10.64
   1  -3  -2  434.73   11.08
  -1   3  -2  509.95   10.29
  -1   3  -2  513.25    9.80
  -2  -3   2  238.91    8.37
   2  -3   2  293.46    9.11
  -2   3  -2  244.61    6.90
  -2  -3  -2  263.27   10.48
   2   3   2  247.30    8.55
  -2   3  -2  243.12    6.94
   2   3   2  226.27    7.84
  -2   3   2  256.75    7.62
   2  -3  -2  205.64    7.99
   2  -3  -2  235.77    8.86
   2   3  -2  242.46    9.13
  -3  -3   2  121.03    6.34
   3  -3  -2  109.50    6.11
   3   3   2  101.55    5.50
   3   3   2  108.97    5.83
  -3   3   2  133.10    5.72
   3  -3  -2  114.55    6.44
  -3   3  -2  121.36    5.01
  -3  -3   2  108.06    5.57
   3  -3   2  140.43    6.51
   3   3  -2  124.88    6.88
  -3  -3  -2  116.00    7.26
   4   3   2  419.70   12.17
   4  -3  -2  424.37   12.98
  -4  -3   2  386.49   11.38
  -4   3  -2  461.91   10.32
  -4  -3   2  425.63   12.48
  -4  -3  -2  469.04   15.02
   4   3  -2  447.55   13.74
  -5  -3   2   38.90    4.01
  -5  -3  -2   52.50    5.28
   5   3   2   46.94    4.29
   5  -3  -2   44.70    4.49
  -5  -3   2   42.48    4.06
  -5   3  -2   40.36    3.28
   5   3  -2   33.98    3.29
  -5   3  -2   34.76    2.86
   5  -3  -2   42.14    3.44
   5   3  -2   42.50    4.44
   5   3  -2   31.90    3.21
  -6  -3  -2  100.96    5.75
   6  -3   2  112.84    6.85
  -6  -3  -2  100.75    6.75
  -6  -3   2   95.85    6.33
   6   3  -2  110.38    6.06
   6  -3  -2  115.72    6.84
  -6  -3  -2  113.10    6.82
   6  -3  -2   94.61    6.22
   6   3   2  106.51    6.21
   6  -3   2  104.31    5.41
  -6   3  -2   95.67    4.99
   6  -3  -2  107.93    5.75
   6   3  -2   95.30    5.71
  -6   3  -2  103.03    4.96
  -7  -3  -2  112.57    7.28
   7   3  -2  110.42    6.23
   7  -3  -2  131.59    7.59
  -7  -3  -2  116.28    7.16
   7  -3  -2  103.02    6.54
   7  -3   2  114.34    7.03
   7   3   2  102.20    6.32
  -7  -3  -2  104.91    5.93
   7  -3  -2  107.49    5.92
   7  -3   2  113.17    6.31
   7  -3   2  111.07    5.67
   7   3  -2  106.90    6.20
   7   3   2   92.14    6.45
  -7   3  -2  116.35    5.48
  -8  -3  -2  194.82    9.70
   8   3  -2  201.98    8.39
  -8  -3  -2  206.75    9.55
   8  -3   2  191.49    8.99
   8   3   2  195.44    8.57
   8  -3   2  175.92    6.89
  -8   3  -2  193.03    7.28
   8  -3  -2  204.04    7.97
   8  -3   2  210.69    8.69
   8   3  -2  181.82    7.99
   8   3   2  194.08    9.16
  -8   3  -2  200.43    7.21
  -9   3  -2    8.28    1.57
  -9  -3  -2    9.41    2.26
   9   3  -2    6.69    1.52
  -9  -3  -2    5.45    1.71
   9  -3   2    5.83    1.63
   9  -3   2    6.44    1.27
   9   3   2    6.04    1.53
  -9   3  -2    8.54    1.62
   9  -3  -2    3.91    1.25
   9  -3   2    6.92    1.55
   9   3   2    6.01    1.66
 -10  -3  -2  103.98    6.24
  10   3  -2  118.37    5.67
 -10  -3  -2  111.13    6.33
  10  -3   2  111.45    5.84
  10   3   2  110.64    5.61
 -10   3  -2  116.60    5.06
  10  -3  -2  113.07    5.29
  10  -3   2  116.82    5.74
 -10   3  -2  117.60    4.97
 -11  -3  -2   16.61    2.14
 -11  -3   2   14.83    1.98
  11  -3   2   15.97    1.83
 -11  -3  -2   16.91    2.16
  11   3   2   16.42    1.86
 -11   3  -2   17.08    1.72
  11  -3  -2   14.13    1.64
  11  -3   2   16.15    1.89
 -11  -3  -2   11.65    1.82
 -11   3  -2   16.54    1.62
   0   4  -2   61.94    4.92
   0  -4   2   58.70    4.51
   0  -4  -2   68.87    6.13
   0   4   2   57.78    4.50
  -1   4  -2   31.20    3.61
  -1  -4   2   34.35    3.54
   1  -4   2   35.54    3.47
   1  -4  -2   32.68    4.04
  -1  -4  -2   33.63    4.36
   1   4   2   31.78    3.33
  -1   4   2   31.66    3.30
   1  -4  -2   31.29    3.37
   1   4  -2   34.88    3.78
   2   4  -2    8.06    1.48
   2   4  -2    6.86    1.76
  -2   4  -2    7.45    1.88
  -2  -4   2    6.93    1.71
   2  -4  -2    8.18    1.91
  -2  -4  -2    8.43    2.35
   2   4   2    7.91    1.84
   2   4   2    8.46    1.83
  -2   4   2    7.86    1.67
   2  -4  -2    7.28    1.73
   2  -4   2    6.94    1.34
   2  -4   2    8.65    1.79
   2  -4  -2    7.26    1.44
   2   4  -2    5.86    1.37
  -2  -4  -2    4.58    1.46
   2  -4  -2    5.43    1.38
  -2  -4   2    7.65    1.78
  -2   4  -2    8.30    1.42
   3  -4   2   30.69    3.24
  -3  -4  -2   28.13    3.38
  -3  -4   2   25.06    2.71
   3  -4   2   26.40    2.69
  -3  -4  -2   27.74    2.91
   3   4   2   25.61    3.14
   3  -4  -2   27.25    2.83
   3   4  -2   25.41    2.79
  -3   4  -2   26.42    2.49
   3  -4  -2   22.31    3.24
   3  -4  -2   26.04    2.94
  -3  -4  -2   21.71    3.09
  -3  -4   2   26.12    3.26
   3   4  -2   24.68    2.75
  -4  -4  -2  267.09   10.63
  -4  -4  -2  333.01   11.87
   4   4  -2  338.31   10.37
   4  -4  -2  278.58   11.51
   4  -4   2  339.87   11.28
   4   4  -2  299.04    9.89
  -4  -4  -2  305.37    9.92
   4   4   2  304.40   10.89
   4  -4   2  307.87    9.53
   4  -4  -2  324.66    9.77
  -4   4  -2  320.82    8.76
  -4  -4   2  311.18   10.79
   4  -4  -2  319.49    9.97
   4   4  -2  316.48   10.13
  -5   4  -2    0.83    0.64
   5   4  -2    0.01    0.68
   5   4  -2    0.36    0.51
   5  -4  -2   -0.41    1.05
   5  -4   2    0.57    0.61
  -5  -4   2    0.65    1.06
   5   4  -2    0.76    0.54
   5  -4  -2    0.42    0.66
   5   4   2    1.34    0.95
  -5   4  -2    0.68    0.64
  -5  -4  -2    0.28    0.64
   5  -4  -2    2.02    0.94
  -5  -4  -2    1.20    1.00
   5  -4   2    0.16    0.62
  -6  -4  -2   30.78    3.93
  -6  -4   2   31.28    3.82
   6   4  -2   34.71    3.47
   6  -4  -2   29.95    3.86
   6  -4   2   34.65    3.81
   6   4   2   32.14    3.67
   6  -4   2   30.03    2.94
   6  -4  -2   35.02    3.22
  -6   4  -2   32.90    2.98
   6  -4  -2   33.56    3.28
  -6  -4  -2   30.23    3.19
   6   4  -2   32.04    3.40
  -6   4  -2   33.25    2.77
  -7   4  -2   10.21    1.57
   7   4  -2    9.89    1.86
  -7  -4  -2   10.76    2.23
   7   4  -2    9.31    1.72
  -7  -4   2    9.37    2.14
  -7  -4  -2    9.63    1.98
   7  -4  -2    8.63    2.05
   7  -4   2    7.60    1.84
   7  -4   2    9.51    1.60
   7  -4  -2   10.28    1.76
   7   4   2   10.96    2.12
  -7   4  -2    8.73    1.64
   7  -4  -2    9.20    1.85
   8   4  -2    1.85    0.90
  -8   4  -2    1.46    0.84
  -8  -4  -2    0.62    0.99
   8   4  -2    1.31    0.75
  -8  -4   2    0.55    0.54
  -8  -4  -2   -0.76    0.85
   8  -4   2    0.67    0.80
   8  -4   2    0.71    0.46
   8   4   2    0.05    0.60
   8  -4  -2    1.24    0.72
  -8   4  -2    0.75    0.78
   8  -4  -2    1.22    0.74
  -9  -4  -2   24.22    3.08
  -9  -4  -2   25.23    2.81
   9  -4   2   28.35    3.00
   9   4  -2   26.11    2.59
   9   4   2   26.39    2.77
  -9   4  -2   27.62    2.44
   9  -4  -2   25.75    2.44
   9  -4   2   26.79    2.59
  -9   4  -2   26.94    2.21
 -10  -4  -2   -0.20    0.51
  10   4  -2    1.12    0.55
 -10  -4  -2    0.50    0.53
  10  -4   2    0.77    0.55
  10   4   2    1.22    0.57
 -10   4  -2    0.61    0.52
  10  -4  -2    1.27    0.60
  10  -4   2    0.42    0.49
   0  -5   2   71.95    4.66
   0  -5  -2   70.58    4.76
   0   5  -2   66.28    4.19
   0  -5  -2   69.71    5.87
   0  -5   2   78.72    5.75
   0   5  -2   67.11    4.23
   1   5   2   12.28    2.20
   1  -5   2   12.78    2.06
  -1  -5  -2   11.28    2.07
  -1  -5   2   10.23    1.85
   1   5  -2   10.39    1.81
  -1   5  -2   10.08    1.64
   1  -5  -2   11.04    1.93
   1  -5   2   14.55    2.57
   1  -5  -2   11.73    2.46
  -1  -5  -2   12.45    2.59
  -1  -5   2    9.72    2.12
   1   5  -2   11.22    1.89
  -1   5  -2   12.41    1.88
  -2  -5   2   20.21    2.63
  -2  -5  -2   17.79    2.44
   2  -5  -2   18.80    2.51
   2   5  -2   15.27    2.23
  -2   5  -2   16.90    2.11
   2  -5  -2   15.78    2.74
  -2  -5  -2   17.80    3.06
   2  -5   2   19.07    2.76
  -2  -5   2   18.68    2.85
   2  -5   2   18.47    2.40
   2   5  -2   18.30    2.43
  -2   5  -2   18.33    2.18
  -3  -5   2   73.70    4.96
   3  -5   2   79.25    4.88
  -3  -5  -2   69.04    4.69
   3   5   2   77.16    5.58
   3  -5  -2   70.33    4.71
   3   5  -2   68.80    4.69
  -3   5  -2   75.19    4.30
   3  -5  -2   71.88    4.74
   3  -5  -2   55.65    4.76
  -3  -5  -2   64.85    5.67
   3  -5   2   77.85    5.18
  -3  -5   2   78.03    5.60
   3   5  -2   81.71    5.01
   3   5  -2   74.44    4.95
  -3   5  -2   76.78    4.34
   4   5  -2    0.62    0.67
  -4   5  -2    0.02    0.46
  -4  -5  -2   -0.02    0.74
   4   5  -2    0.54    0.79
   4  -5   2    0.92    0.63
   4  -5  -2    0.65    0.69
  -4  -5   2    1.24    0.87
   4  -5   2    0.75    0.85
  -4  -5  -2    0.83    0.83
   4  -5  -2    0.03    0.52
   4   5  -2   -0.21    0.52
  -4   5  -2    0.84    0.76
   4   5   2   -0.25    0.61
  -4  -5  -2    0.32    0.80
  -4  -5   2   -0.57    0.92
  -4  -5   2    0.61    0.76
  -5   5  -2  286.57    8.14
  -5  -5  -2  270.80   10.74
  -5  -5   2  280.55   11.08
   5  -5   2  294.39   10.37
   5   5   2  267.09   10.33
  -5  -5  -2  263.44    8.95
   5  -5   2  279.42    8.83
   5   5  -2  240.10    8.39
  -5   5  -2  283.20    8.28
   5  -5  -2  275.19    8.86
  -5  -5  -2  222.69    9.46
   5  -5  -2  271.98    8.86
  -5  -5   2  270.23    9.56
   5   5  -2  262.90    9.02
   5   5  -2  259.84    9.17
  -6   5  -2    7.56    1.40
   6   5  -2    6.31    1.47
  -6  -5  -2    6.13    1.63
   6   5  -2    5.18    1.23
  -6  -5   2    4.67    1.47
   6  -5   2    6.68    1.67
   6  -5   2    5.35    1.23
   6  -5  -2    5.71    1.29
   6   5   2    5.45    1.49
  -6   5  -2    5.20    1.08
   6  -5  -2    4.87    1.26
   7   5  -2    3.21    0.97
  -7   5  -2    4.00    0.98
  -7  -5  -2    2.49    1.05
   7   5  -2    3.79    1.07
  -7  -5   2    3.28    1.25
   7  -5   2    4.90    1.08
   7   5   2    3.95    1.26
   7  -5  -2    2.24    0.85
  -7   5  -2    2.24    0.72
   7  -5  -2    2.53    0.87
   7  -5   2    2.71    1.06
  -8  -5   2   11.54    1.77
   8   5  -2   12.68    1.63
  -8  -5  -2    9.02    1.71
   8  -5   2   11.98    1.83
   8   5   2   10.74    1.71
   8  -5  -2   11.17    1.42
  -8   5  -2   11.16    1.46
   8  -5  -2   11.35    1.45
   8   5  -2   11.57    1.59
  -8   5  -2   11.70    1.38
  -9  -5  -2   21.34    2.25
   9   5  -2   21.20    1.72
   9  -5   2   20.82    2.10
   9   5   2   22.11    2.01
  -9   5  -2   22.03    1.73
   9  -5  -2   20.53    1.60
  -9   5  -2   21.58    1.53
   0   6   2   40.92    3.56
   0  -6   2   39.88    3.86
   0  -6  -2   47.04    4.22
   0   6  -2   33.11    3.82
   0  -6  -2   26.62    3.59
   0  -6   2   36.88    3.77
   0   6  -2   44.75    3.56
   1   6   2  143.87    6.48
  -1  -6   2  155.67    7.55
  -1  -6   2  132.86    6.36
   1  -6   2  134.66    6.23
  -1  -6  -2  135.36    6.10
   1  -6  -2  127.87    5.89
   1   6  -2  124.60    5.40
  -1   6  -2  129.05    5.45
   1  -6  -2  112.57    6.88
  -1  -6  -2  109.95    7.01
   1  -6   2  135.42    6.91
  -1  -6   2  139.56    7.18
   1   6  -2  126.14    5.72
  -1   6  -2  137.06    5.74
  -2  -6  -2   60.13    4.05
  -2  -6   2   69.29    5.02
   2   6   2   61.95    4.33
  -2  -6   2   61.78    4.37
   2  -6   2   65.28    4.33
   2   6   2   67.09    4.84
   2  -6  -2   63.82    4.19
   2   6  -2   56.14    3.62
  -2   6  -2   55.96    3.46
   2  -6  -2   53.14    4.50
  -2  -6  -2   51.60    4.74
   2  -6   2   63.61    4.52
  -2  -6   2   66.47    4.90
   2   6  -2   58.59    3.95
  -2   6  -2   66.20    3.84
  -3  -6   2   31.48    3.41
   3   6  -2   29.78    2.65
   3   6   2   34.21    3.14
  -3  -6   2   27.41    2.86
   3  -6   2   32.66    3.00
  -3  -6  -2   30.34    2.73
   3   6   2   34.38    3.40
   3  -6  -2   32.40    2.93
   3   6  -2   30.36    2.62
  -3   6  -2   32.89    2.63
   3  -6  -2   22.39    2.67
  -3  -6  -2   28.06    3.37
  -3  -6   2   31.37    3.26
   3   6  -2   28.21    2.66
  -3   6  -2   32.93    2.65
  -4  -6   2   24.02    2.89
   4   6  -2   22.15    2.22
  -4  -6   2   22.32    2.46
   4  -6   2   23.14    2.37
   4   6   2   22.80    2.69
   4  -6  -2   23.75    2.45
  -4   6  -2   23.35    2.17
  -4  -6  -2   20.91    2.75
  -4  -6   2   22.30    2.66
   4   6  -2   23.65    2.43
  -4   6  -2   25.75    2.28
  -5  -6   2   56.95    4.22
   5   6  -2   48.71    3.09
   5  -6   2   59.76    3.86
   5  -6   2   57.72    3.50
   5   6   2   55.37    3.95
   5  -6  -2   54.21    3.40
  -5   6  -2   54.52    3.08
  -5  -6   2   51.36    3.61
   5   6  -2   52.52    3.45
  -5   6  -2   56.40    3.21
   6   6  -2    5.76    1.08
  -6   6  -2    5.95    1.00
  -6  -6  -2    5.87    1.24
   6   6  -2    5.56    1.00
  -6  -6   2    5.54    1.27
   6  -6   2    5.30    1.13
   6  -6   2    6.32    1.09
  -6   6  -2    6.68    1.06
   6  -6  -2    5.38    1.03
   6   6   2    6.13    1.23
  -7  -6  -2   14.75    1.66
  -7  -6   2   16.19    1.84
   7  -6   2   17.80    1.82
   7   6   2   14.85    1.63
   7  -6  -2   16.69    1.51
  -7   6  -2   15.49    1.39
   7   6  -2   14.39    1.44
  -7   6  -2   15.62    1.36
   0   7   2   35.81    2.51
   0  -7   2   36.02    2.69
   0   7   2   39.32    2.88
   0  -7  -2   36.21    2.39
   0  -7  -2   29.71    2.67
   0  -7   2   39.44    3.00
   0   7  -2   36.38    2.44
   1   7  -2    1.63    0.71
  -1   7  -2   -0.21    0.36
  -1  -7   2    8.11    1.48
  -1   7   2   -0.23    0.40
  -1  -7   2    9.29    1.51
  -1  -7  -2    8.81    1.16
   1  -7   2   -0.04    0.37
   1  -7  -2   -0.21    0.34
   1   7   2    5.23    1.08
  -1   7   2    0.86    0.51
   1  -7  -2    0.41    0.58
   1  -7   2    1.26    0.63
  -1  -7   2    4.56    1.21
   2   7  -2    0.18    0.33
  -2   7  -2    0.67    0.39
  -2   7   2    0.75    0.50
  -2  -7   2    0.42    0.42
  -2  -7   2    0.22    0.42
   2  -7   2    0.00    0.40
   2  -7  -2    0.56    0.43
   2   7   2   -0.16    0.45
   2  -7  -2    0.64    0.51
  -2  -7  -2    0.33    0.45
   2  -7   2    0.03    0.37
  -2  -7   2    0.43    0.52
  -3  -7   2   16.29    1.77
  -3   7   2   17.13    1.64
   3  -7   2   18.85    1.76
   3   7   2   17.18    1.73
   3  -7  -2   15.59    1.47
  -3  -7  -2   10.64    1.50
  -3  -7   2   15.63    1.73
   3   7  -2   15.86    1.52
  -3   7  -2   17.28    1.55
   4   7  -2    3.39    0.66
  -4  -7   2    3.75    0.84
   4  -7  -2    3.66    0.69
  -4   7  -2    4.31    0.75
   0   0  -3 1280.22   16.50
   0   0  -3 1238.03   17.72
   1   0  -3 1029.49   16.78
  -1   0  -3 1041.58   15.97
   1   0  -3 1082.49   15.36
  -1   0  -3 1043.28   15.42
  -2   0  -3  557.22   11.61
   2   0   3  553.82   12.71
   2   0  -3  582.53   11.50
  -2   0   3  493.59   10.86
  -2   0  -3  586.13   12.27
   2   0  -3  472.42   10.27
   3   0   3  473.02   12.02
  -3   0  -3  443.55   11.17
   4   0  -3 1655.30   21.99
  -4   0  -3 1674.20   22.81
   4   0   3 1730.93   24.46
   5   0   3  638.35   15.46
  -5   0   3  603.54   15.44
   5   0  -3  616.82   14.27
  -5   0  -3  636.60   14.92
  -6   0  -3  308.79   11.52
   6   0  -3  366.16   12.12
  -6   0  -3  345.10   11.05
   6   0  -3  332.65   11.13
  -6   0   3  318.92   11.97
   6   0   3  363.15   12.10
  -6   0  -3  363.00   11.04
  -6   0  -3  341.47    9.06
  -7   0  -3   12.04    2.27
  -7   0  -3   11.97    2.40
  -7   0  -3   13.66    2.42
   7   0  -3   16.47    2.83
   7   0   3   12.93    2.53
   7   0  -3   10.67    2.04
   7   0  -3   11.70    1.87
   7   0   3    9.07    2.03
  -7   0  -3   13.11    2.02
   8   0  -3   71.75    5.62
   8   0   3   58.32    5.14
  -8   0  -3   61.88    5.09
   8   0  -3   55.94    4.17
   8   0   3   67.59    5.47
  -8   0  -3   54.42    4.69
   8   0  -3   61.21    4.95
  -8   0  -3   62.82    4.17
  -9   0  -3   64.33    5.23
   9   0  -3   66.75    5.09
   9   0   3   59.68    4.86
   9   0   3   59.85    4.12
   9   0  -3   61.39    4.26
   9   0   3   66.33    5.28
  -9   0  -3   63.45    4.85
  -9   0  -3   66.01    4.25
 -10   0  -3   26.37    3.08
  10   0  -3   27.50    3.07
  10   0   3   25.36    2.46
  10   0  -3   29.63    2.76
  10   0   3   30.09    3.30
 -10   0  -3   27.78    3.02
 -10   0  -3   32.61    2.82
 -11   0  -3    1.05    0.61
 -11   0  -3    0.84    0.77
 -11   0  -3    1.43    0.75
  11   0  -3    1.78    0.80
  11   0   3    1.49    0.66
  11   0  -3    0.47    0.36
  11   0   3    1.62    0.79
  12   0   3   49.79    2.86
   0  -1   3   41.97    3.19
   0  -1  -3   36.31    3.22
   0   1   3   35.73    3.26
   0   1  -3   41.48    3.19
   0  -1  -3   31.88    2.79
   0   1  -3   41.62    3.21
  -1  -1   3  372.26    8.78
   1  -1   3  367.80    9.95
   1  -1  -3  313.62    9.46
  -1  -1  -3  290.24    9.07
   1   1   3  343.56   10.15
  -1   1   3  317.33    9.55
   1   1  -3  417.00    9.95
   1  -1  -3  334.39    8.16
  -1   1  -3  425.99    9.80
  -1  -1  -3  345.11    9.31
   1   1  -3  453.93   11.06
  -1   1  -3  482.24   10.40
   2   1  -3  200.19    7.22
   2  -1   3  187.31    7.27
   2  -1  -3  180.72    7.44
  -2  -1  -3  164.93    6.90
   2   1   3  206.34    8.31
  -2   1   3  192.23    7.42
  -2   1  -3  221.11    7.51
  -2  -1  -3  175.99    6.97
   2   1  -3  203.44    7.70
  -3  -1  -3   32.86    3.12
   3   1   3   33.50    3.56
  -3   1   3   35.78    3.25
   3  -1  -3   30.92    3.36
  -3   1  -3   42.21    3.57
  -3  -1  -3   30.61    3.14
   3   1  -3   33.70    3.31
   3  -1   3   32.96    3.25
   4   1   3   32.48    3.64
   4  -1   3   30.42    3.32
  -4   1  -3   32.15    3.20
   4   1  -3   29.71    3.29
  -4  -1  -3   28.60    3.32
   5  -1   3   68.94    5.31
   5   1   3   70.02    5.16
   5  -1  -3   66.86    4.67
  -5  -1   3   65.18    5.45
  -5   1  -3   71.57    4.99
   5   1  -3   68.75    5.24
  -5  -1  -3   69.64    5.43
   6   1  -3    8.53    1.58
  -6   1  -3    8.28    1.53
  -6  -1  -3    7.23    1.95
  -6  -1  -3    8.49    1.94
  -6   1  -3    6.92    1.68
  -6  -1  -3    5.81    1.47
   6   1  -3    8.15    1.79
   6  -1  -3    7.07    1.85
   6  -1   3    5.59    1.72
   6  -1  -3    7.91    1.74
   6   1  -3    8.56    1.88
   6  -1   3    9.04    1.69
   6  -1  -3   10.13    1.78
   6  -1   3    7.49    1.73
   6   1   3    6.17    1.83
  -7  -1  -3   85.70    6.27
   7   1  -3   87.33    5.90
   7  -1  -3   91.44    6.33
  -7   1  -3   90.25    5.87
  -7  -1  -3   82.97    5.88
   7  -1  -3   86.99    5.81
   7  -1   3   79.37    6.08
   7   1  -3   80.63    5.76
   7  -1   3   81.31    5.10
   7  -1  -3   87.80    5.33
   7  -1   3   91.75    6.17
   7   1   3   82.88    6.15
  -7  -1  -3   79.27    5.77
  -7   1  -3   90.53    4.96
  -8   1  -3    2.34    1.09
  -8  -1  -3    2.33    1.40
  -8  -1  -3    2.42    1.35
  -8  -1  -3    0.89    0.93
  -8   1  -3    2.25    1.33
   8   1  -3    3.58    1.50
   8  -1  -3    1.34    1.20
   8  -1   3    3.43    1.52
   8   1   3    2.43    1.35
   8  -1  -3    2.52    1.27
   8   1  -3    2.16    1.05
   8  -1   3    1.83    0.85
   8  -1  -3    2.28    1.03
   8  -1   3    1.36    1.09
   8   1   3    1.76    1.26
  -9   1  -3    8.94    1.76
  -9  -1  -3   15.65    2.93
  -9  -1  -3   17.11    2.85
  -9   1  -3    8.84    1.89
   9  -1   3    7.54    1.72
   9  -1  -3    8.72    1.91
   9   1  -3    9.49    1.91
   9  -1   3    5.93    1.44
   9  -1  -3    8.14    1.66
   9   1   3   27.53    3.77
   9  -1   3    9.87    2.03
  -9  -1  -3   21.66    3.36
 -10   1  -3    0.34    0.61
 -10  -1  -3    0.11    0.95
 -10  -1  -3    1.60    1.11
  10  -1   3    0.63    0.55
  10  -1  -3   -0.22    0.49
  10   1  -3    0.33    0.46
  10  -1   3    0.06    0.66
 -10   1  -3    0.80    0.74
  10  -1  -3   -0.02    0.62
  10  -1   3   -0.45    0.84
  10   1   3    0.24    0.66
  11  -1  -3   23.55    2.54
  11   1  -3   21.73    2.19
 -11  -1  -3   21.03    2.44
  11  -1   3   20.98    1.84
  11   1   3   19.89    1.85
  11  -1  -3   22.45    2.08
  11  -1   3   22.91    2.36
  11   1   3   21.99    2.41
 -11   1  -3   22.92    2.30
 -11  -1  -3   22.63    2.53
 -11   1  -3   25.77    2.13
 -12  -1  -3    1.44    0.67
  12  -1   3    2.06    0.65
   0  -2   3  226.25    7.96
   0   2  -3  225.11    7.63
   0   2  -3  224.23    8.97
  -1   2  -3  159.20    7.37
   1   2   3  131.12    6.75
  -1  -2   3  149.41    6.39
   1  -2   3  175.52    7.73
   1  -2   3  128.52    6.14
   1   2  -3  136.39    6.18
   1  -2  -3  123.63    6.66
  -1  -2  -3  117.44    6.40
  -1   2   3  133.89    6.81
  -1   2  -3  162.11    6.70
   1   2  -3  153.64    7.50
   2   2  -3    6.53    1.48
  -2   2  -3    7.73    1.60
  -2  -2  -3    6.79    1.52
   2   2  -3    6.46    1.65
  -2   2  -3    8.00    1.68
   2  -2  -3    6.58    1.63
  -2  -2  -3    7.34    1.69
   2  -2   3    7.45    1.67
   2   2   3    6.86    1.68
  -2   2   3    8.66    1.89
  -2  -2   3    8.17    1.60
   3  -2   3   53.16    4.53
   3  -2  -3   48.29    4.29
  -3  -2  -3   51.02    4.35
   3   2   3   52.69    4.51
   3   2   3   55.67    4.16
   3  -2  -3   51.62    4.40
  -3   2  -3   60.70    4.17
  -3  -2  -3   54.06    4.56
   3   2  -3   61.26    4.97
   4  -2   3  674.76   16.48
   4  -2  -3  657.11   16.24
   4   2   3  639.32   15.92
  -4  -2  -3  633.72   15.59
   4   2   3  649.03   15.04
   4  -2  -3  658.13   16.02
  -4   2  -3  692.27   14.65
   4   2  -3  702.01   17.62
  -4  -2  -3  650.31   16.55
  -5   2  -3    5.35    1.26
   5   2  -3    4.22    1.12
  -5  -2  -3    7.55    2.05
  -5  -2  -3    3.84    1.45
  -5   2  -3    5.17    1.51
  -5  -2  -3    4.71    1.53
   5  -2   3    6.52    1.82
   5  -2  -3    5.40    1.34
   5  -2   3    5.02    1.46
   5   2  -3    4.73    1.42
  -5  -2  -3    5.13    1.44
   5   2  -3    3.97    1.07
  -5   2  -3    6.11    1.24
   5  -2  -3    4.26    1.19
   5  -2  -3    4.68    1.58
  -6  -2  -3   70.36    5.72
   6   2  -3   66.52    4.67
   6  -2  -3   80.54    5.62
  -6   2  -3   70.47    5.14
  -6  -2  -3   73.57    5.42
   6  -2  -3   64.93    4.91
   6  -2   3   73.15    5.93
   6   2  -3   69.25    5.43
  -6  -2  -3   68.80    5.08
   6  -2   3   76.94    5.06
  -6   2  -3   69.63    4.18
   6  -2  -3   74.63    4.90
   6   2  -3   66.67    4.62
  -6  -2  -3   81.02    6.09
  -6   2  -3   69.78    4.32
  -7  -2  -3  129.97    8.12
   7  -2  -3  117.24    6.80
   7  -2  -3  107.49    6.50
  -7  -2  -3  137.96    7.73
  -7   2  -3  116.42    6.63
   7   2  -3  106.38    6.70
   7  -2   3  112.11    6.04
  -7   2  -3  103.99    5.04
   7  -2  -3  122.21    6.42
   7  -2   3  125.55    6.93
   7   2  -3  106.68    5.83
   7   2   3  123.40    7.76
   7  -2   3  108.07    7.08
  -7  -2  -3  125.73    7.56
  -7   2  -3  117.30    5.59
  -8   2  -3    5.43    1.31
  -8  -2  -3    4.33    1.56
  -8  -2  -3    6.19    1.87
  -8  -2  -3    7.35    1.80
   8  -2  -3    7.26    1.85
   8  -2   3    5.72    1.75
   8  -2  -3    4.20    1.41
   8   2  -3    5.87    1.51
   8  -2   3    6.00    1.50
  -8   2  -3    3.82    1.06
  -8   2  -3    5.68    1.53
   8  -2  -3    3.38    1.28
   8  -2   3    7.19    1.80
   8   2   3    4.97    1.67
  -9  -2  -3   14.79    2.69
  -9  -2  -3   16.52    2.64
   9  -2  -3   14.74    2.45
  -9   2  -3   17.15    2.43
  -9  -2  -3   14.47    2.44
   9   2  -3   13.42    2.13
   9  -2   3   14.47    2.38
   9  -2   3   13.72    1.95
  -9   2  -3   15.43    1.87
   9  -2  -3   14.11    2.09
   9  -2   3   15.71    2.30
   9   2   3   17.43    2.75
  -9   2  -3   15.54    2.07
 -10   2  -3    2.92    0.90
 -10  -2  -3    2.82    1.17
 -10  -2  -3    2.13    1.17
 -10  -2  -3    3.31    1.29
  10  -2   3    2.87    1.07
  10  -2  -3    2.41    1.11
  10   2  -3    3.14    0.93
  10  -2   3    3.41    0.93
  10   2   3    3.58    0.92
  10  -2  -3    2.47    0.93
  10  -2   3    2.52    0.96
  10   2   3    2.38    1.05
 -11  -2  -3   36.29    2.98
  11  -2   3   33.45    2.44
  11  -2   3   29.29    1.86
  11   2   3   29.02    2.06
  11  -2  -3   34.77    2.45
  11  -2   3   34.16    2.52
  11   2   3   34.64    2.70
 -11  -2  -3   36.03    2.95
 -11   2  -3   41.16    2.50
   0  -3   3  222.92    8.75
   0   3  -3  197.31    7.70
   0  -3  -3  184.52    9.17
   0   3   3  203.41    9.39
   0   3  -3  214.35    9.44
   1   3  -3   -0.64    0.92
  -1   3  -3   -0.56    0.66
  -1  -3   3    1.13    0.74
   1  -3   3    1.34    1.67
  -1   3  -3    5.67    1.99
   1  -3  -3    6.15    2.68
  -1  -3  -3    4.62    1.75
  -1   3   3    7.92    3.47
   1   3   3    0.01    0.72
  -2   3  -3  181.14    8.59
  -2  -3   3  173.76    8.11
   2  -3   3  194.19    8.42
   2  -3  -3  156.66    8.55
  -2  -3  -3  161.19    9.19
   2   3   3  167.51    8.39
  -2   3  -3  161.55    6.85
  -2  -3  -3  134.48    6.42
   2   3  -3  126.10    6.06
  -2   3  -3  140.14    5.79
   2  -3  -3  135.83    6.34
  -2  -3  -3   96.50    6.07
   2   3  -3  182.71    9.17
   2   3  -3  109.07    5.49
  -2   3  -3  128.70    5.45
  -3   3  -3   25.41    3.32
  -3   3  -3   19.85    2.61
  -3   3  -3   24.05    2.48
  -3  -3   3   27.53    3.29
   3  -3   3   19.23    2.79
   3   3   3   25.91    3.22
  -3  -3  -3   21.65    2.70
   3  -3   3   20.94    2.49
   3  -3  -3   21.19    2.35
   3   3  -3   20.47    2.55
  -3   3  -3   20.20    2.16
  -3  -3  -3   11.44    2.19
   3  -3  -3   18.12    2.43
   3  -3  -3   11.01    2.05
  -3  -3  -3   17.07    2.59
   3   3  -3   19.89    2.47
  -3   3  -3   20.62    2.17
  -4   3  -3  488.84   12.84
  -4  -3  -3  476.29   13.98
   4  -3   3  532.60   15.00
  -4  -3  -3  502.40   13.33
   4  -3   3  506.40   12.59
   4   3  -3  443.60   12.27
  -4   3  -3  513.71   10.90
   4  -3  -3  484.68   12.34
   4   3  -3  465.07   12.04
  -4  -3  -3  506.13   13.84
  -4   3  -3  491.09   10.73
  -5  -3  -3  213.19    9.78
  -5   3  -3  217.82    8.79
   5  -3   3  230.53   10.33
   5   3  -3  232.62   10.11
  -5  -3  -3  219.54    9.11
   5  -3   3  231.54    8.73
   5   3  -3  202.63    8.49
  -5   3  -3  237.23    7.53
   5  -3  -3  223.78    8.43
   5   3  -3  210.12    8.41
  -5  -3  -3  228.18    9.59
  -5   3  -3  217.56    7.30
  -6  -3  -3  149.05    8.36
   6  -3  -3  151.62    7.44
  -6  -3  -3  160.53    7.85
   6  -3   3  162.27    8.62
   6   3  -3  153.77    8.13
  -6  -3  -3  151.02    7.61
   6  -3   3  160.24    7.25
  -6   3  -3  172.22    7.79
  -6   3  -3  159.89    6.38
   6  -3  -3  162.19    7.58
   6   3  -3  151.61    7.18
  -6  -3  -3  169.92    8.48
  -6   3  -3  164.58    6.45
   7   3  -3    9.67    1.85
  -7   3  -3    9.11    1.60
  -7  -3  -3    5.19    1.71
  -7  -3  -3    8.60    2.15
  -7  -3  -3    7.57    1.69
   7  -3   3    9.22    2.16
   7  -3  -3    9.24    1.93
   7   3  -3    8.89    1.93
   7  -3   3    9.35    1.79
  -7  -3  -3    7.73    1.80
  -7   3  -3    9.26    1.59
   7  -3  -3    7.48    1.83
   7   3   3    5.31    1.66
  -8  -3  -3   59.41    5.20
  -8  -3  -3   56.58    4.55
   8  -3   3   57.65    4.78
   8   3  -3   55.04    4.20
   8   3   3   61.28    4.28
   8  -3   3   55.99    4.01
  -8   3  -3   59.96    3.68
   8  -3  -3   59.21    4.19
   8   3  -3   59.20    4.25
   8   3   3   57.34    4.98
  -8  -3  -3   65.25    5.06
  -8   3  -3   59.99    3.77
  -9   3  -3    4.77    1.16
  -9  -3  -3    4.16    1.40
  -9  -3  -3    4.45    1.33
  -9  -3  -3    3.65    1.27
   9  -3   3    3.86    1.25
   9  -3   3    3.44    0.97
   9   3   3    3.70    0.97
  -9   3  -3    3.91    0.95
   9  -3  -3    2.96    1.08
   9  -3   3    3.87    1.02
   9   3   3    2.93    1.20
 -10  -3  -3   42.10    3.55
 -10  -3  -3   44.72    3.33
  10  -3   3   43.99    3.21
  10  -3   3   38.35    2.34
 -10   3  -3   46.88    2.52
  10  -3  -3   45.20    2.91
  10  -3   3   44.73    2.83
  10   3   3   46.47    3.25
 -10  -3  -3   48.05    3.43
 -10   3  -3   46.04    2.68
   0  -4   3  127.10    6.08
   0  -4  -3  122.51    6.38
   0   4  -3  117.19    5.75
   0   4  -3  108.24    5.31
   0   4  -3  126.76    5.75
  -1  -4   3   56.94    4.03
   1  -4   3   62.06    4.31
  -1  -4  -3   61.25    4.67
   1  -4  -3   54.74    4.20
   1   4  -3   56.58    4.17
  -1   4  -3   52.30    3.80
   1  -4  -3   45.81    4.30
   1  -4  -3   41.36    4.36
  -1  -4  -3   43.78    4.56
   1   4  -3   54.35    3.95
   1   4  -3   47.52    3.62
  -1   4  -3   51.01    3.56
  -1   4  -3   58.59    3.91
  -2   4  -3    8.60    1.53
   2   4  -3    8.86    1.61
   2  -4  -3   14.43    2.31
   2  -4   3   10.74    1.85
  -2   4  -3   11.24    1.82
  -2  -4  -3    9.42    1.93
   2   4  -3    9.47    1.82
   2  -4  -3    6.18    1.77
  -2  -4  -3    7.71    1.98
   2  -4  -3    8.45    2.01
   2   4  -3    7.28    1.51
   3   4  -3    9.08    1.71
   3  -4   3   10.72    1.93
   3  -4  -3   11.05    1.99
  -3   4  -3   10.36    1.72
  -3  -4  -3    8.96    1.77
   3   4  -3    8.80    1.88
   3  -4   3   13.12    2.49
   3  -4  -3    6.54    1.73
  -3  -4  -3    6.43    1.83
   3  -4  -3    8.65    1.98
  -3   4  -3   10.04    1.68
  -4  -4  -3  395.93   12.85
   4  -4   3  404.86   12.63
  -4  -4  -3  382.08   11.92
   4  -4   3  418.27   11.54
   4  -4  -3  369.18   10.38
   4   4  -3  359.22   11.28
  -4   4  -3  398.91    9.94
   4  -4  -3  386.48   11.12
  -4  -4   3  353.16   11.94
   4   4  -3  367.79   10.96
  -4   4  -3  369.39    9.34
  -5   4  -3    8.91    1.51
   5   4  -3    8.69    1.78
  -5  -4  -3   10.28    2.25
  -5  -4   3    9.10    2.06
   5  -4   3    9.59    1.99
  -5  -4  -3   14.11    2.59
   5  -4   3    9.40    1.83
   5   4  -3    8.71    1.99
  -5   4  -3    9.44    1.59
   5  -4  -3    9.65    1.68
   5   4  -3    9.05    1.85
  -5  -4  -3    7.17    1.85
   5  -4  -3    8.61    1.93
  -5  -4   3    7.36    1.85
  -6  -4  -3   58.97    5.05
  -6  -4   3   60.99    4.93
   6  -4   3   64.38    5.09
   6   4  -3   61.03    4.65
   6   4   3   65.69    4.69
  -6  -4  -3   60.48    4.64
   6  -4   3   61.36    4.37
  -6   4  -3   60.95    3.79
   6  -4  -3   65.06    4.48
   6   4  -3   57.59    4.26
  -6   4  -3   59.02    3.63
  -7  -4  -3   51.31    4.52
   7  -4   3   52.14    4.36
   7   4   3   52.36    3.87
   7  -4   3   51.66    3.74
  -7   4  -3   53.67    3.42
   7  -4  -3   49.86    3.78
   7   4  -3   49.37    3.73
   7   4   3   49.02    4.30
  -7  -4  -3   56.04    4.05
  -7   4  -3   50.59    3.22
  -8   4  -3    7.95    1.19
  -8  -4  -3    9.61    1.59
  -8  -4  -3    7.87    1.69
   8  -4   3    9.02    1.73
   8   4   3   10.07    1.56
   8  -4   3    9.21    1.44
  -8   4  -3    9.83    1.44
   8  -4  -3    8.01    1.47
   8   4  -3   11.36    1.73
   8   4   3    9.12    1.74
  -9  -4  -3   10.88    1.78
   9  -4   3   10.83    1.62
   9  -4   3   10.78    1.28
  -9   4  -3   12.85    1.41
   9  -4  -3   11.76    1.48
   9   4   3   10.72    1.43
  -9  -4  -3   13.67    1.66
  -9   4  -3   10.51    1.26
   0  -5   3   43.62    3.66
   0  -5  -3   37.10    3.82
   0   5  -3   38.00    3.31
   0  -5  -3   29.97    3.75
   0  -5   3   44.49    4.43
   0   5  -3   29.89    2.75
   0   5  -3   36.42    3.12
  -1  -5   3   56.85    4.11
   1  -5   3   62.14    4.39
  -1  -5  -3   53.26    4.31
   1  -5  -3   60.04    4.44
   1   5  -3   51.58    3.93
  -1   5  -3   50.96    3.65
   1  -5  -3   40.94    4.26
  -1  -5  -3   44.40    4.54
   1  -5   3   61.64    5.10
  -1  -5   3   61.82    5.19
   1   5  -3   49.83    3.65
  -1   5  -3   44.45    3.19
  -1   5  -3   53.50    3.63
  -2  -5   3   54.40    4.02
   2  -5   3   55.18    4.08
  -2  -5  -3   55.06    4.34
   2  -5  -3   53.11    4.14
   2   5  -3   47.13    3.72
  -2   5  -3   50.88    3.61
   2  -5  -3   36.02    3.81
  -2  -5  -3   38.56    4.26
   2  -5   3   53.31    4.54
  -2  -5   3   57.73    4.94
   2   5  -3   51.06    3.79
  -2   5  -3   44.06    3.09
  -2   5  -3   48.57    3.34
  -3   5  -3    8.71    1.42
   3   5  -3    9.21    1.71
   3  -5   3   12.12    1.99
  -3  -5  -3    9.83    1.80
   3  -5  -3    8.34    1.66
   3   5  -3    8.06    1.57
  -3   5  -3    8.38    1.45
   3  -5  -3    5.88    1.46
  -3  -5  -3    5.36    1.63
   3  -5   3    9.20    1.81
  -3  -5   3    8.24    1.83
  -3   5  -3    9.77    1.45
  -4   5  -3    6.93    1.23
   4   5  -3    5.27    1.29
  -4   5  -3    6.10    1.12
  -4  -5   3    6.15    1.71
   4  -5   3   10.06    1.77
  -4  -5  -3    4.98    1.31
   4   5  -3    6.23    1.49
   4  -5  -3    4.64    1.25
   4   5  -3    5.53    1.29
  -4   5  -3    5.64    1.22
  -4  -5  -3    3.41    1.23
   4  -5  -3    4.97    1.48
  -4  -5   3    4.69    1.34
  -5  -5   3   24.55    3.00
   5  -5   3   28.76    3.00
   5   5   3   27.33    2.82
  -5  -5  -3   25.31    2.73
   5  -5   3   34.15    3.04
   5  -5  -3   27.79    2.60
  -5   5  -3   27.42    2.48
   5  -5  -3   23.94    2.60
  -5  -5  -3   20.31    2.61
  -5  -5   3   23.69    2.60
   5   5  -3   26.11    2.61
  -6  -5   3    3.20    1.06
   6   5  -3    2.10    0.79
  -6  -5  -3    2.08    0.97
   6  -5   3    2.05    0.89
   6  -5   3    3.04    0.96
  -6  -5  -3    2.79    0.94
   6   5   3    1.80    0.73
   6  -5  -3    2.57    0.81
  -6   5  -3    2.82    0.81
   6  -5  -3    4.13    1.12
   6   5   3    2.30    0.83
  -7  -5  -3   38.30    3.10
  -7  -5   3   43.22    3.16
   7  -5   3   42.95    3.23
   7   5   3   37.39    2.67
   7  -5   3   40.43    2.69
  -7   5  -3   42.57    2.61
   7  -5  -3   33.04    2.58
   7   5  -3   39.21    2.69
  -8  -5  -3    6.69    1.14
   8  -5   3    7.49    1.23
  -8   5  -3    7.10    0.95
   8  -5  -3    6.06    0.97
   0  -6   3  114.51    5.31
   0  -6  -3  105.93    5.11
   0   6  -3   94.93    4.41
   0  -6   3  111.81    5.89
   0   6  -3  102.70    4.53
  -1  -6   3   38.06    3.06
   1  -6   3   42.53    3.33
  -1  -6  -3   52.03    3.75
   1  -6  -3   33.75    2.89
   1   6  -3   35.21    2.73
  -1   6  -3   35.61    2.71
   1  -6  -3   27.03    2.94
  -1  -6  -3   49.20    4.20
   1  -6   3   40.43    3.45
  -1  -6   3   39.19    3.50
   1   6  -3   32.85    2.74
  -1   6  -3   32.35    2.44
  -2  -6   3   45.96    3.80
  -2  -6   3   40.22    3.00
   2  -6   3   43.37    3.22
  -2  -6  -3   38.27    3.06
   2  -6  -3   41.72    3.10
   2   6  -3   36.83    2.73
  -2   6  -3   38.31    2.68
  -2  -6  -3   31.70    3.21
   2  -6   3   42.08    3.29
  -2  -6   3   43.43    3.60
   2   6  -3   39.54    2.83
  -2   6  -3   40.42    2.62
  -3  -6   3   60.72    4.24
   3  -6   3   60.98    3.70
  -3  -6  -3   49.59    3.24
   3  -6  -3   54.44    3.37
   3   6  -3   47.08    2.93
  -3   6  -3   56.63    3.16
  -3  -6  -3   38.88    3.40
  -3  -6   3   58.30    3.94
   3   6  -3   51.16    3.17
  -3   6  -3   58.08    2.98
  -4  -6   3  291.61    8.54
   4  -6   3  331.80    8.14
  -4  -6  -3  253.48    6.75
   4  -6  -3  280.34    7.06
  -4   6  -3  284.52    6.71
  -4  -6   3  282.26    7.86
   4   6  -3  257.18    6.64
  -4   6  -3  303.60    6.29
  -5  -6   3  102.34    4.68
   5  -6  -3  103.27    3.83
  -5   6  -3  105.91    3.80
   5   6  -3   91.64    3.67
   0   0   4  325.36   11.48
   0   0  -4  402.48   11.38
   1   0  -4    2.80    1.08
  -1   0  -4    7.11    1.83
   1   0  -4    1.37    0.97
   1   0   4   10.75    2.66
  -1   0  -4    5.02    1.89
   1   0  -4    1.14    0.88
   2   0  -4   33.37    3.72
  -2   0  -4   32.00    3.48
   2   0  -4   35.35    3.49
   2   0   4   32.51    3.87
  -2   0  -4   33.44    3.41
   2   0  -4   26.41    3.54
  -2   0  -4   36.44    3.73
  -3   0  -4    8.63    1.95
  -3   0  -4    8.71    1.87
   3   0  -4    8.72    2.11
   3   0  -4    8.22    1.76
   3   0  -4    7.30    2.00
  -4   0  -4   -0.45    0.90
  -4   0  -4    0.55    0.94
   4   0  -4    1.26    0.92
   4   0  -4    0.93    0.83
   4   0   4   -0.59    0.71
   4   0  -4    1.85    1.46
   5   0  -4  127.20    7.49
  -5   0  -4  119.85    6.87
   5   0  -4  123.44    6.98
   5   0   4  130.34    7.56
  -5   0  -4  133.77    7.06
  -6   0  -4    0.53    0.96
  -6   0  -4    0.35    0.79
   6   0  -4    0.85    1.26
   6   0  -4    1.03    0.82
   6   0   4   -0.67    1.02
   6   0   4    0.32    0.86
  -7   0  -4   10.94    2.21
  -7   0  -4   10.27    2.16
   7   0  -4    9.63    2.18
   7   0   4   10.40    2.27
   7   0  -4    9.30    1.98
   7   0   4   11.65    1.89
   7   0   4    9.84    2.09
   8   0  -4   33.70    3.63
   8   0  -4   31.40    3.36
  -8   0  -4   28.57    3.41
   8   0   4   26.41    3.33
   8   0   4   27.00    2.80
   8   0   4   28.19    3.31
  -8   0  -4   30.31    3.22
  -9   0  -4   13.74    2.17
   9   0  -4   14.15    2.07
   9   0   4   11.14    1.93
   9   0   4   12.95    1.80
   9   0   4   13.68    2.10
  -9   0  -4   14.13    2.03
  10   0  -4   20.57    2.15
 -10   0  -4   19.54    2.21
  10   0   4   16.33    1.80
  10   0   4   17.74    1.77
  10   0   4   17.38    1.98
   0   1  -4    0.51    0.53
   0  -1  -4    1.20    1.14
   0   1  -4    1.82    0.93
   0  -1  -4    0.61    0.94
   0  -1  -4    1.05    0.88
   0   1   4    2.40    1.01
   1  -1  -4   -0.07    0.86
   1   1  -4   -1.27    0.93
  -1   1  -4    1.16    0.69
  -1  -1  -4    3.55    1.33
  -1  -1  -4    0.78    0.82
  -1   1  -4    0.20    0.70
   1   1  -4   -0.25    0.93
   1  -1  -4   -0.16    1.00
  -1   1  -4   -0.01    0.71
  -1  -1  -4   -0.01    0.80
  -1  -1  -4   -0.48    0.94
   1   1   4    0.09    1.04
  -1   1   4   -0.01    0.81
   1   1  -4   -0.59    0.81
   2   1  -4   52.97    4.41
   2  -1  -4   49.84    4.62
  -2   1  -4   67.27    4.64
  -2  -1  -4   52.93    3.97
  -2   1  -4   68.81    4.96
   2   1  -4   51.13    4.42
   2  -1  -4   48.38    4.75
  -2  -1  -4   52.77    4.70
   2   1  -4   50.50    3.79
  -2   1  -4   61.34    3.99
   3   1  -4   89.06    5.69
   3  -1  -4   86.89    6.16
  -3   1  -4  112.71    6.36
  -3  -1  -4   73.50    5.09
   3   1  -4   83.48    5.97
  -3  -1  -4   80.49    5.34
   3  -1   4  101.94    5.43
   3   1  -4   79.32    5.67
   3  -1  -4   86.03    6.53
  -3  -1  -4   91.62    6.34
  -3   1  -4  100.96    5.06
   4   1  -4   81.25    5.50
   4  -1  -4   91.34    6.52
  -4   1  -4   93.70    6.08
  -4  -1  -4   79.16    5.49
   4  -1  -4   78.65    5.15
   4   1  -4   82.04    5.94
  -4  -1  -4   79.70    5.26
   4  -1   4   98.88    5.64
   4  -1  -4   94.82    6.75
  -4  -1  -4   94.27    6.36
  -4   1  -4   96.13    5.06
   5   1  -4   37.47    3.82
   5  -1  -4   43.31    4.52
  -5   1  -4   41.44    4.08
  -5  -1  -4   38.82    3.97
   5  -1  -4   38.48    3.70
   5  -1   4   40.30    4.59
   5   1  -4   42.27    4.26
   5  -1   4   42.22    3.82
   5   1   4   33.18    4.00
  -5  -1  -4   42.11    4.32
  -5   1  -4   41.08    3.42
  -6   1  -4    0.66    0.72
  -6  -1  -4    0.61    1.09
  -6   1  -4    1.37    1.13
  -6  -1  -4    0.91    0.79
   6  -1  -4    5.04    2.92
   6   1  -4    0.44    1.03
   6  -1  -4    3.76    2.00
   6  -1   4    1.44    1.21
   6   1  -4    0.02    0.79
   6  -1   4    1.42    0.71
   6   1   4   -0.18    0.83
  -7   1  -4    9.17    1.59
  -7  -1  -4    8.49    2.12
  -7   1  -4    6.92    1.83
  -7  -1  -4    6.23    1.71
   7   1  -4    7.59    1.89
   7  -1  -4   10.41    2.29
   7  -1   4    8.58    2.13
   7  -1  -4    7.55    1.68
   7   1  -4    5.97    1.62
   7  -1   4    7.12    1.58
   7  -1   4    7.55    1.78
   7   1   4   10.19    2.36
  -8   1  -4    2.09    0.86
  -8  -1  -4    1.85    1.00
  -8   1  -4    2.53    1.23
  -8  -1  -4    1.29    0.99
   8  -1  -4    0.78    0.81
   8  -1   4    1.01    0.76
   8   1   4    1.20    0.97
   8  -1  -4    2.56    0.94
   8   1  -4    1.51    0.80
   8  -1   4    1.79    0.86
   8  -1   4    3.10    1.15
   8   1   4    2.78    1.29
   9  -1  -4   22.87    2.59
  -9   1  -4   23.16    2.67
  -9  -1  -4   22.33    2.75
   9   1  -4   25.46    2.71
   9  -1   4   22.36    2.69
   9   1   4   22.13    2.49
   9  -1   4   23.91    2.34
   9   1   4   22.19    2.23
   9  -1   4   26.19    2.65
   9   1   4   25.72    2.87
  -9  -1  -4   24.35    2.75
  -9   1  -4   25.49    2.23
 -10   1  -4    0.28    0.45
 -10  -1  -4    1.10    0.74
 -10   1  -4    0.19    0.50
 -10  -1  -4    0.21    0.54
  10  -1   4    0.20    0.46
  10  -1  -4    0.56    0.57
  10   1  -4   -0.14    0.38
  10  -1   4    0.33    0.43
  10   1   4    0.35    0.39
  10  -1   4    0.07    0.36
  10   1   4    0.01    0.51
   0  -2  -4  131.03    7.47
   0  -2  -4  109.38    6.96
   1  -2  -4  477.69   13.90
  -1  -2  -4  476.95   14.00
  -1  -2  -4  458.82   11.69
   1  -2  -4  464.13   14.33
  -1  -2  -4  466.73   14.18
  -2   2  -4    6.38    1.45
  -2  -2  -4    7.02    2.07
  -2   2  -4    5.48    1.62
   2  -2  -4    6.86    1.90
  -2  -2  -4    5.98    1.79
  -2  -2  -4    3.71    1.27
   2   2  -4    4.99    1.25
   2  -2  -4    6.33    1.80
   2   2  -4    4.52    1.13
   3  -2  -4  496.07   14.37
  -3   2  -4  592.24   14.99
   3  -2   4  493.73   15.47
  -3  -2  -4  471.77   12.81
   3  -2   4  522.27   12.63
   3   2  -4  442.51   11.83
   3  -2  -4  504.46   12.22
   3  -2  -4  460.17   14.70
  -3  -2  -4  477.94   14.50
  -3   2  -4  592.28   12.41
  -4   2  -4    4.22    1.27
  -4  -2  -4    3.00    1.81
  -4  -2  -4    4.54    1.58
  -4   2  -4    6.15    1.71
   4  -2  -4    4.32    1.60
   4  -2   4    3.10    1.59
   4  -2   4    6.02    1.55
   4   2  -4    7.24    1.94
  -4  -2  -4    4.25    1.37
   4   2  -4    5.06    1.39
   4  -2  -4    3.72    1.26
   4  -2  -4    4.40    2.09
   5  -2  -4  807.98   18.16
  -5   2  -4  781.42   17.53
   5  -2   4  781.95   19.79
   5   2  -4  788.63   18.80
  -5  -2  -4  790.56   17.26
   5  -2   4  814.90   16.69
   5  -2  -4  766.73   15.38
  -5  -2  -4  799.13   18.73
  -5   2  -4  806.68   14.41
  -6   2  -4    4.21    1.19
  -6  -2  -4    4.71    1.84
  -6  -2  -4    5.02    1.62
  -6   2  -4    5.87    1.76
  -6  -2  -4    4.07    1.52
   6  -2  -4    3.29    1.33
   6  -2   4    5.18    1.96
   6  -2  -4    3.95    1.12
   6  -2   4    6.68    1.72
   6   2  -4    4.46    1.52
   6  -2  -4    4.10    1.26
   6   2   4    3.15    1.42
  -7  -2  -4   65.82    5.49
   7  -2  -4   82.40    5.44
   7  -2  -4   72.95    4.78
  -7   2  -4   75.37    5.13
  -7  -2  -4   68.65    5.01
   7  -2   4   74.16    5.69
   7   2  -4   73.76    5.28
   7  -2   4   77.98    4.98
   7  -2  -4   70.39    4.48
   7   2   4   67.94    5.45
  -7  -2  -4   82.19    5.84
  -7   2  -4   78.37    4.31
   8  -2  -4   20.96    2.55
   8  -2  -4   21.01    2.49
  -8  -2  -4   20.28    2.63
   8  -2   4   19.91    2.78
   8   2  -4   21.74    2.64
  -8   2  -4   18.99    2.44
   8  -2   4   20.04    2.33
   8  -2  -4   20.77    2.32
   8   2   4   17.23    2.52
  -8  -2  -4   22.66    2.95
  -8   2  -4   23.07    2.22
   9  -2  -4  164.05    6.18
  -9   2  -4  149.24    5.76
  -9  -2  -4  151.25    6.30
   9   2  -4  152.21    5.94
   9  -2   4  141.84    6.15
   9  -2   4  148.02    5.38
   9  -2  -4  150.44    5.23
   9   2   4  148.61    6.49
  -9  -2  -4  159.95    6.60
  -9   2  -4  162.77    5.17
 -10  -2  -4   14.37    1.65
  10  -2   4   14.62    1.57
  10  -2   4   12.38    1.27
  10   2   4   13.11    1.36
  10   2   4   14.95    1.70
 -10  -2  -4   18.69    1.95
 -10   2  -4   14.48    1.32
   0  -3  -4  266.71   10.04
   0  -3  -4  250.06    8.86
   0   3  -4  274.69    8.95
   0  -3  -4  265.14   10.58
   0   3  -4  234.91    8.63
   1   3  -4   -0.57    0.87
  -1   3  -4    6.44    1.81
  -1  -3  -4    1.45    1.39
   1  -3  -4    5.51    1.87
  -1  -3  -4    1.99    1.13
   1  -3  -4    0.92    0.72
   1   3  -4    1.44    0.83
  -1   3  -4    5.86    1.68
   1  -3  -4   -0.17    0.93
   2  -3  -4  534.41   14.04
  -2  -3  -4  527.92   14.53
  -2  -3  -4  517.98   13.51
   2  -3   4  510.22   12.31
   2   3  -4  524.80   13.07
  -2   3  -4  577.57   12.61
   2  -3  -4  506.62   12.96
   2  -3  -4  510.21   14.55
  -2  -3  -4  504.57   14.70
   2   3  -4  462.20   11.95
  -2   3  -4  549.32   12.00
   3  -3  -4   56.90    4.71
  -3  -3  -4   52.12    4.69
  -3  -3  -4   54.85    4.56
   3  -3   4   46.60    3.90
   3   3  -4   47.65    3.94
  -3   3  -4   47.90    3.51
   3  -3  -4   47.32    4.08
   3  -3  -4   60.58    5.10
  -3  -3  -4   48.21    4.71
  -3   3  -4   48.21    3.57
  -4  -3  -4   15.74    2.69
   4  -3   4   18.48    2.91
   4  -3  -4   15.03    2.44
   4   3  -4   15.37    2.72
  -4  -3  -4   18.78    2.77
   4  -3   4   18.09    2.48
   4   3  -4   13.68    2.14
  -4   3  -4   18.53    2.18
   4  -3  -4   14.63    2.40
  -4   3  -4   18.18    2.21
  -5  -3  -4   30.03    3.61
   5  -3   4   37.45    4.15
   5   3  -4   32.47    3.72
  -5  -3  -4   33.05    3.52
   5  -3   4   36.30    3.46
  -5   3  -4   35.84    2.87
   5  -3  -4   36.86    3.37
  -5  -3  -4   39.42    4.19
  -5   3  -4   34.87    3.00
  -6  -3  -4  128.28    7.33
   6  -3   4  137.05    7.49
   6   3  -4  136.36    7.14
  -6  -3  -4  136.68    6.89
   6  -3   4  143.46    6.63
  -6   3  -4  134.45    5.26
   6  -3  -4  124.77    6.09
  -6  -3  -4  137.06    7.22
   6   3   4  111.78    6.94
  -6   3  -4  131.30    5.50
  -7   3  -4    4.37    0.95
  -7  -3  -4    5.85    1.59
  -7  -3  -4    3.92    1.43
   7  -3   4    5.22    1.46
   7   3  -4    5.47    1.39
   7  -3   4    4.18    1.20
   7  -3  -4    3.75    1.06
   7   3   4    4.94    1.46
   8  -3   4  101.42    5.34
   8   3  -4   99.99    4.74
   8  -3   4  105.85    4.72
   8  -3  -4  102.73    4.59
   8   3   4   97.64    5.42
  -8  -3  -4  111.68    5.54
  -8   3  -4  105.30    4.24
   9  -3   4   16.80    1.85
   9  -3   4   16.03    1.53
   9  -3  -4   16.04    1.58
   9   3   4   14.91    1.80
  -9  -3  -4   14.86    1.79
  -9   3  -4   16.95    1.50
   0  -4  -4   82.43    5.49
   0   4  -4   81.10    4.95
   0   4  -4   79.37    4.56
   1  -4   4  201.38    7.40
  -1  -4  -4  188.71    7.95
   1  -4  -4  172.82    7.23
   1   4  -4  171.32    7.07
  -1   4  -4  187.28    7.06
   1   4  -4  147.29    6.39
  -1   4  -4  166.54    6.61
  -2   4  -4    3.89    1.09
   2  -4   4    5.81    1.36
  -2  -4  -4    5.13    1.50
   2  -4  -4    4.84    1.31
   2   4  -4    4.79    1.29
  -2   4  -4    4.41    1.08
  -3  -4  -4  231.70    8.86
   3  -4   4  252.64    8.48
   3  -4  -4  228.63    7.68
   3   4  -4  219.35    8.13
  -3   4  -4  220.12    7.16
   3  -4   4  233.60    9.28
  -3   4  -4  206.63    6.96
  -4   4  -4    2.04    0.88
  -4  -4  -4    1.80    1.08
   4  -4   4    3.32    1.11
  -4  -4  -4    4.06    1.29
   4   4  -4    3.22    1.08
   4   4  -4    3.36    1.09
  -4   4  -4    2.84    0.96
   4  -4  -4    2.48    1.10
  -4  -4   4    3.93    1.46
   5  -4   4  496.50   12.43
   5   4  -4  452.74   11.91
  -5  -4  -4  450.34   11.82
   5  -4   4  490.46   11.39
  -5   4  -4  473.15    9.59
   5  -4  -4  456.84   10.79
  -5  -4   4  404.23   10.70
  -5  -4  -4  461.43   11.34
  -5   4  -4  421.10    9.11
   6   4  -4    1.59    0.68
  -6   4  -4    2.45    0.75
  -6  -4  -4    2.44    0.96
  -6  -4  -4    2.36    1.01
   6  -4   4    1.78    0.72
   6  -4   4    1.54    0.78
   6   4  -4    1.90    0.77
  -6   4  -4    1.94    0.67
   6  -4  -4    1.91    0.82
   6   4   4    1.33    0.87
   7  -4   4   37.96    3.04
   7   4  -4   30.14    2.33
   7  -4   4   39.09    2.73
  -7   4  -4   36.96    2.21
   7  -4  -4   32.34    2.47
  -7  -4  -4   36.94    2.68
   7   4   4   33.09    2.92
  -7   4  -4   34.51    2.24
   8  -4   4   15.26    1.62
   8  -4   4   15.52    1.44
   8  -4  -4   15.21    1.45
   8   4   4   13.17    1.56
  -8   4  -4   14.96    1.29
   0  -5  -4    5.97    1.37
   0   5  -4    5.73    1.22
   0  -5   4    8.30    1.78
   1  -5   4    0.22    0.42
  -1  -5  -4    0.65    0.71
   1  -5  -4   -0.28    0.67
   1   5  -4    0.22    0.41
  -1   5  -4    0.48    0.45
   1  -5   4   -0.08    0.76
  -1  -5   4    1.12    0.89
  -1   5  -4   -0.16    0.37
  -2   5  -4    3.57    0.79
   2  -5   4    6.61    1.34
  -2  -5  -4    7.21    1.49
   2  -5  -4    7.18    1.38
   2   5  -4    4.46    1.06
  -2   5  -4    6.17    1.16
   2  -5   4    6.62    1.44
  -2  -5   4    7.52    1.76
   3   5  -4   33.82    2.97
   3  -5   4   37.39    2.95
  -3  -5  -4   36.85    3.13
   3  -5  -4   35.63    2.76
   3   5  -4   30.79    2.58
  -3   5  -4   35.44    2.57
  -3  -5   4   33.47    3.20
  -3   5  -4   29.91    2.22
  -4  -5   4   74.78    4.35
   4   5  -4   75.04    4.02
  -4  -5  -4   82.50    4.40
   4  -5   4   91.29    4.31
   4  -5  -4   79.34    3.66
  -4   5  -4   79.61    3.61
  -4  -5   4   76.01    4.23
  -4   5  -4   67.88    3.15
  -5  -5   4   23.79    2.22
   5   5  -4   23.83    1.99
  -5  -5  -4   25.84    2.30
   5  -5   4   29.93    2.35
  -5   5  -4   28.85    2.03
   5   5   4   23.25    2.35
  -5   5  -4   25.52    1.78
   6  -5   4    2.33    0.66
  -6   5  -4    3.02    0.65
   0  -6   4   32.67    2.60
   0  -6  -4   37.38    2.38
   0   6  -4   33.62    2.09
   0  -6   4   41.58    2.82
  -1  -6   4    0.54    0.50
   1  -6  -4    0.32    0.40
   1   6  -4    0.27    0.34
   1   6  -4    0.60    0.36
  -1   6  -4    0.75    0.42
   1  -6   4    1.13    0.58
  -1  -6   4    0.61    0.44
  -2  -6   4    1.16    0.55
  -2  -6  -4    2.27    0.65
   2   6  -4    1.41    0.40
  -2   6  -4    2.23    0.57
  -2  -6   4    1.71    0.59
   0   0  -5  678.09   16.15
   0   0  -5  693.24   16.72
  -1   0  -5    4.86    1.62
   1   0  -5    4.62    1.65
  -1   0  -5    5.58    1.90
   1   0  -5    2.73    1.39
   2   0  -5   90.68    6.16
  -2   0  -5  107.60    6.49
   2   0  -5   86.90    6.24
  -2   0  -5  104.45    6.44
   3   0  -5   65.60    5.13
  -3   0  -5   70.55    5.15
  -3   0  -5   71.28    5.25
   3   0  -5   63.90    5.38
  -3   0  -5   74.01    5.34
   4   0  -5  122.12    6.82
  -4   0  -5  124.20    6.67
  -4   0  -5  139.76    7.02
   4   0  -5  118.95    6.22
  -4   0  -5  135.14    6.99
   5   0  -5   75.56    5.17
  -5   0  -5   82.01    5.29
  -5   0  -5   80.47    5.15
   5   0  -5   80.83    5.05
   5   0   5   87.92    4.80
  -5   0  -5   81.06    5.11
   6   0  -5   23.08    2.80
  -6   0  -5   24.91    2.87
  -6   0  -5   27.38    2.91
   6   0  -5   25.21    2.69
   6   0   5   22.76    3.18
   6   0   5   26.50    2.59
  -6   0  -5   29.62    2.99
  -7   0  -5    7.13    1.41
  -7   0  -5    6.95    1.54
   7   0  -5    8.39    1.48
   7   0  -5    8.29    1.68
   7   0   5    8.05    1.76
  -7   0  -5    7.32    1.42
   7   0   5    7.73    1.29
  -8   0  -5  109.38    4.88
   8   0  -5  112.74    4.69
  -8   0  -5  101.25    4.28
   8   0   5   93.58    4.75
   8   0   5  102.24    4.11
   0   1  -5    2.73    0.93
   0   1  -5    2.75    1.06
   0  -1  -5    2.29    1.37
   0   1  -5    1.59    1.04
   0  -1  -5    1.40    1.39
  -1   1  -5   -0.07    0.63
  -1  -1  -5    0.66    1.03
   1   1  -5    0.35    0.73
   1  -1  -5   -0.26    1.00
  -1   1  -5   -0.32    0.71
  -1  -1  -5    0.27    0.98
   1   1  -5   -0.05    0.76
   1  -1  -5    1.70    1.51
  -2   1  -5    5.62    1.33
  -2  -1  -5    4.58    1.85
   2   1  -5    4.88    1.53
   2  -1  -5    4.60    1.72
  -2   1  -5    9.73    1.79
  -2  -1  -5    5.85    1.77
   2   1  -5    4.29    1.34
   2   1  -5    6.14    1.88
   2  -1  -5    5.31    2.01
   3   1  -5   56.34    4.42
   3  -1  -5   76.82    5.68
  -3   1  -5   73.61    4.71
  -3  -1  -5   65.48    5.47
   3  -1   5   78.49    6.29
   3   1  -5   67.20    4.99
   3  -1  -5   66.93    5.68
  -3  -1  -5   67.45    5.56
  -3   1  -5   76.80    4.41
   4   1  -5   53.21    4.10
   4  -1  -5   63.34    5.09
  -4   1  -5   68.00    5.05
  -4   1  -5   62.62    4.18
  -4  -1  -5   64.72    5.24
   4  -1   5   65.97    5.70
   4   1  -5   53.32    4.39
  -4  -1  -5   67.47    5.32
  -4   1  -5   58.62    3.69
  -5   1  -5    3.90    1.05
  -5  -1  -5    4.28    1.36
  -5   1  -5    4.02    1.39
  -5  -1  -5    5.15    1.50
   5   1  -5    3.77    1.32
   5  -1  -5    4.36    1.53
   5  -1   5    3.60    1.42
  -5  -1  -5    3.64    1.48
   5   1  -5    6.37    1.52
   5  -1   5    4.80    1.27
   5   1   5    4.15    1.27
   6   1  -5   14.36    2.05
   6  -1  -5   16.78    2.46
  -6   1  -5   15.44    2.25
  -6  -1  -5   13.37    2.06
   6  -1  -5   14.95    1.95
  -6  -1  -5   20.18    2.62
   6   1  -5   15.98    2.20
   6  -1   5   15.04    2.50
   6  -1   5   18.56    2.18
   6   1   5   16.34    1.97
  -6  -1  -5   16.46    2.44
   6   1   5   16.28    2.36
  -6   1  -5   15.47    1.73
   7  -1  -5   26.46    2.73
  -7   1  -5   24.33    2.60
   7  -1  -5   27.58    2.44
  -7  -1  -5   22.31    2.46
  -7  -1  -5   26.70    2.77
   7   1  -5   26.11    2.60
   7  -1   5   23.66    2.77
   7   1   5   21.10    2.62
   7  -1   5   24.23    2.28
   7   1   5   26.12    2.26
  -7  -1  -5   25.05    2.67
   7   1   5   19.70    2.29
  -8  -1  -5    0.79    0.69
  -8   1  -5    0.07    0.48
  -8  -1  -5    0.68    0.54
   8  -1   5    0.66    0.65
   8   1   5    1.09    0.69
  -8  -1  -5   -0.08    0.66
   8  -1  -5    1.66    0.60
   8   1  -5    0.58    0.45
   8  -1   5    1.27    0.60
   8   1   5    0.83    0.52
   8   1   5    1.57    0.69
   0  -2  -5  335.09   11.75
   0  -2  -5  307.59   11.85
   0   2  -5  325.73    9.35
   1  -2  -5  183.30    9.10
  -1  -2  -5  190.90    9.01
   1   2  -5  214.21    9.37
   1  -2  -5  195.42    9.49
  -1  -2  -5  188.19    9.40
  -1   2  -5  194.87    7.27
  -2  -2  -5   13.28    2.66
   2  -2  -5   13.69    2.53
  -2  -2  -5   13.66    2.51
   2   2  -5   16.91    2.66
  -2   2  -5   15.23    2.04
   2  -2  -5   13.30    2.60
   3  -2  -5   25.09    3.23
  -3  -2  -5   27.85    3.46
   3  -2   5   28.07    3.50
   3   2  -5   28.22    3.32
   3  -2  -5   27.98    3.59
  -3  -2  -5   31.80    3.78
  -3   2  -5   29.34    2.78
   4  -2  -5   49.67    4.26
  -4  -2  -5   51.72    4.48
   4  -2   5   44.76    4.28
   4   2  -5   53.67    4.36
   4  -2   5   54.65    3.78
  -4  -2  -5   48.09    4.46
   4   2   5   38.82    3.92
  -4   2  -5   51.22    3.40
  -5   2  -5    5.84    1.12
  -5  -2  -5    4.08    1.53
   5  -2  -5    5.68    1.53
   5  -2   5    5.95    1.66
  -5  -2  -5    6.41    1.64
   5   2  -5    4.87    1.26
   5  -2   5    4.88    1.18
   5   2   5    4.91    1.46
  -6   2  -5    3.62    0.96
  -6  -2  -5    2.85    1.09
   6  -2  -5    3.69    1.17
   6  -2   5    2.53    1.16
  -6  -2  -5    1.84    1.09
   6   2  -5    1.82    0.72
   6  -2   5    1.77    0.69
   6   2   5    1.14    0.81
   7  -2  -5   38.68    2.84
  -7  -2  -5   42.75    3.26
   7   2  -5   38.99    2.91
   7  -2   5   36.58    3.07
   7   2   5   28.50    2.64
   7  -2   5   36.45    2.55
   7   2   5   36.80    2.42
  -7  -2  -5   40.82    3.24
   7   2   5   32.34    2.87
  -7   2  -5   36.74    2.27
  -8  -2  -5   49.88    2.89
   8   2  -5   53.56    2.82
   8  -2   5   48.25    2.89
  -8  -2  -5   47.99    2.97
   0  -3  -5  114.59    6.14
   0  -3  -5  105.46    6.27
   0   3  -5  106.60    5.22
   1  -3  -5   20.85    2.61
  -1  -3  -5   27.03    3.10
  -1  -3  -5   23.36    2.55
   1  -3  -5   24.13    3.02
  -1  -3  -5   24.54    3.25
  -1   3  -5   24.00    2.43
   2  -3  -5  190.02    7.57
  -2  -3  -5  202.26    8.06
   2   3  -5  208.25    8.87
  -2  -3  -5  167.67    6.64
   2  -3  -5  177.66    7.83
  -2  -3  -5  189.58    8.30
  -2   3  -5  224.23    7.11
  -3  -3  -5   10.00    1.98
   3  -3  -5    7.74    1.61
  -3  -3  -5    6.08    1.57
   3   3  -5   12.24    2.08
  -3  -3  -5    9.97    1.65
  -3   3  -5   10.48    1.55
   4  -3  -5  312.84    8.74
  -4  -3  -5  330.71    9.71
   4   3  -5  322.63    9.80
   4  -3   5  330.32    8.38
  -4  -3  -5  328.70   10.27
  -4   3  -5  311.27    7.80
  -5   3  -5    2.22    0.75
  -5  -3  -5    4.12    1.26
   5  -3  -5    3.81    1.01
   5  -3   5    3.90    1.18
  -5  -3  -5    4.71    1.28
   5   3  -5    3.50    1.10
   5  -3   5    3.64    0.93
   5   3   5    3.83    1.17
  -6  -3  -5  162.04    5.71
   6  -3   5  154.86    5.68
   6   3  -5  150.34    5.49
   6  -3   5  146.96    4.96
  -6  -3  -5  161.95    6.08
   6   3   5  131.90    5.81
  -6   3  -5  139.56    4.46
  -7   3  -5    1.62    0.47
   0  -4  -5  197.07    6.29
   0   4  -5  200.20    6.10
   1   4  -5   73.84    4.47
  -1  -4  -5   84.03    4.39
  -1   4  -5   70.62    3.56
   1  -4   5   81.41    5.16
  -1  -4   5   79.68    5.18
  -2   4  -5    8.24    1.19
   2   4  -5    7.78    1.41
   2   4  -5    6.60    1.08
   2  -4   5   10.12    1.80
  -2  -4   5    8.58    1.70
  -2   4  -5    6.58    1.16
  -3   4  -5    3.76    0.78
   3   4  -5    4.65    1.03
  -3  -4  -5    5.54    1.13
  -3  -4   5    4.09    1.08
   4   4  -5   27.69    2.32
   4  -4   5   28.94    2.03
  -4  -4   5   24.70    2.19
  -4   4  -5   24.28    1.84
  -5   4  -5    0.40    0.31
   5   4  -5    0.40    0.40
   5   4   5   -0.29    0.41
   0   0  -6   -0.30    0.62
   0   0  -6    1.98    1.02
  -1   0  -6  232.93    7.48
  -1   0  -6  232.41    7.68
   2   0  -6   22.97    2.42
  -2   0  -6   26.88    2.57
   2   0   6   24.85    2.89
  -2   0  -6   28.24    2.63
   3   0  -6   11.44    1.65
  -3   0  -6   14.21    1.79
   3   0   6   14.04    2.12
  -3   0  -6   14.87    1.80
   4   0  -6   13.88    1.65
  -4   0  -6   15.43    1.71
   4   0   6   18.39    2.32
  -4   0  -6   13.58    1.53
   5   0  -6   21.39    1.82
   5   0   6   24.91    2.42
   0  -1  -6   57.70    4.02
   0  -1  -6   62.26    4.35
   1  -1  -6   91.66    5.02
  -1  -1  -6  101.31    5.23
   1  -1  -6   89.28    5.20
  -1  -1  -6  106.17    5.66
   2   1  -6   12.94    1.55
   2  -1  -6   16.24    2.21
  -2  -1  -6   18.99    2.35
  -2  -1  -6   17.66    2.27
   3   1  -6   14.83    1.53
   3  -1  -6   20.16    2.26
  -3  -1  -6   21.28    2.30
  -3  -1  -6   19.27    2.27
   4  -1  -6    7.02    1.29
  -4  -1  -6    5.14    1.09
   4  -1   6    7.59    1.29
   4   1   6    5.60    1.36
  -4  -1  -6    6.76    1.33
   5  -1  -6   16.98    1.71
   5   1   6   15.58    1.87
   0  -2  -6   51.80    3.69
   0  -2  -6   47.74    3.62
   1  -2  -6   14.09    1.97
  -1  -2  -6   19.42    2.24
  -1  -2  -6   16.30    2.15
   2  -2  -6    5.49    1.24
  -2  -2  -6    6.04    1.28
  -2  -2  -6    4.73    1.20
   3  -2  -6   19.46    1.99
  -3  -2  -6   19.39    2.07
  -3  -2  -6   19.77    2.12
  -4  -2  -6    3.88    0.92
   4   2   6    3.45    0.99
  -4  -2  -6    3.00    0.84
  -1  -3   6    4.78    1.16


TITL exp_522 N0022NO3 in Pmmn
REM Pmmn (#59, found as Pnmm in -cba setting)
CELL 1.54184  11.088575   6.297373   5.278963  90.0000  90.0000  90.0000
ZERR    1.00   0.000741   0.000378   0.000392   0.0000   0.0000   0.0000
LATT  1
SYMM -x+1/2,-y, z
SYMM -x, y+1/2,-z
SYMM  x+1/2,-y+1/2,-z
SFAC C H N O
UNIT 10.00 5.00 3.00 10.00
TREF
HKLF 4
END
_computing_structure_solution     'SHELXT 2014/4 (Sheldrick, 2014)'
;
_shelx_hkl_checksum               19263
_olex2_submission_special_instructions 'No special instructions were received'
