# Supplementary material for: Spectroscopic Signatures of Hydrogen-Bonding Motifs in Protonic Ionic Liquid Systems: Insights from Diethylammonium Nitrate in the Solid State
Source: J Phys Chem C Nanomater Interfaces. 2021 Oct 27;125(44):24463–76. doi: 10.1021/acs.jpcc.1c05137 (PMC8592064; doi:10.1021/acs.jpcc.1c05137)
Supplement: Supplementary file 3 — jp1c05137_si_003.zip [file jp1c05137_si_003.zip]

Archive with 2 entries (2 files):
- D-DEAN-HLD.phonon
- H-DEAN-HLD.phonon
