# Supplementary material for: Spectroscopic Signatures of Hydrogen-Bonding Motifs in Protonic Ionic Liquid Systems: Insights from Diethylammonium Nitrate in the Solid State
Source: J Phys Chem C Nanomater Interfaces. 2021 Oct 27;125(44):24463–76. doi: 10.1021/acs.jpcc.1c05137 (PMC8592064; doi:10.1021/acs.jpcc.1c05137)
Supplement: Supplementary file 3 — jp1c05137_si_003.zip [file jp1c05137_si_003.zip › H-DEAN-HLD.phonon]

 BEGIN header
 Number of ions         42
 Number of branches     126
 Number of wavevectors  1
 Frequencies in         cm-1
 IR intensities in      (D/A)**2/amu
 Raman intensities in   A**4
 Unit cell vectors (A)
    6.297400    0.000000    0.000000
    0.000000   11.088600	 0.000000
    0.000000    0.000000    5.279000
 Fractional Co-ordinates
     1     0.858879    0.392223    0.907719   H         1.008000
     2     0.859068    0.276142    0.317727   H         1.008000
     3     0.141121    0.607777    0.907719   H         1.008000
     4     0.140932    0.723858    0.317727   H         1.008000
     5     0.641121    0.892223    0.092281   H         1.008000
     6     0.640932    0.776142    0.682273   H         1.008000
     7     0.358879    0.107777    0.092281   H         1.008000
     8     0.359068    0.223858    0.682273   H         1.008000
     9     0.641121    0.107777    0.092281   H         1.008000
    10     0.640932    0.223858    0.682273   H         1.008000
    11     0.358879    0.892223    0.092281   H         1.008000
    12     0.359068    0.776142    0.682273   H         1.008000
    13     0.858879    0.607777    0.907719   H         1.008000
    14     0.859068    0.723858    0.317727   H         1.008000
    15     0.141121    0.392223    0.907719   H         1.008000
    16     0.140932    0.276142    0.317727   H         1.008000
    17     0.000000    0.196366    0.082126   H         1.008000
    18     0.000000    0.803634    0.082126   H         1.008000
    19     0.500000    0.696366    0.917874   H         1.008000
    20     0.500000    0.303634    0.917874   H         1.008000
    21     0.867406    0.500000    0.302036   H         1.008000
    22     0.132594    0.500000    0.302036   H         1.008000
    23     0.632594    0.000000    0.697964   H         1.008000
    24     0.367406    0.000000    0.697964   H         1.008000
    25     0.000000    0.388480    0.028415   C        12.011000
    26     0.000000    0.278447    0.196161   C        12.011000
    27     0.000000    0.611520    0.028415   C        12.011000
    28     0.000000    0.721553    0.196161   C        12.011000
    29     0.500000    0.888480    0.971585   C        12.011000
    30     0.500000    0.778447    0.803839   C        12.011000
    31     0.500000    0.111520    0.971585   C        12.011000
    32     0.500000    0.221553    0.803839   C        12.011000
    33     0.500000    0.500000    0.424943   N        14.007000
    34     0.000000    0.000000    0.575057   N        14.007000
    35     0.000000    0.500000    0.182060   N        14.007000
    36     0.500000    0.000000    0.817940   N        14.007000
    37     0.327227    0.500000    0.544544   O        15.999000
    38     0.672773    0.500000    0.544544   O        15.999000
    39     0.172773    0.000000    0.455456   O        15.999000
    40     0.827227    0.000000    0.455456   O        15.999000
    41     0.500000    0.500000    0.188771   O        15.999000
    42     0.000000    0.000000    0.811229   O        15.999000
 END header
     q-pt=    1    0.000000  0.000000  0.000000      1.0000000000
       1      -0.072200              0.0000000               0.0000000          
       2      -0.057270              0.0000000               0.0000000          
       3      -0.034901              0.0000000               0.0000000          
       4      22.474852              0.0000000               0.0000000          
       5      50.930119              0.0000000               0.0849878          
       6      52.680348              0.0803648               0.0000000          
       7      54.783000              0.0000000               6.9943582          
       8      58.045607              0.0000000               0.0000000          
       9      69.657944              0.0000000               9.7955332          
      10      70.216730              0.0005271               0.0000000          
      11      75.499079              0.0000000               5.2924876          
      12      78.542539              0.0000000               0.1006858          
      13      81.430735              0.0000000               0.2853775          
      14      93.324418              0.7769612               0.0000000          
      15      99.247529              1.2104278               0.0000000          
      16     102.808353              0.0000000               4.0578134          
      17     115.871009              0.0000000              11.3064725          
      18     118.109263              0.0000000               1.4383475          
      19     119.162259              0.0000000               0.0000000          
      20     119.993031              0.0000000               0.5412244          
      21     121.210840              1.8713404               0.0000000          
      22     125.916132              0.0770961               0.0000000          
      23     131.530080              1.7903462               0.0000000          
      24     146.091886              0.0000000               0.0000000          
      25     148.635218              0.0000000               1.0171412          
      26     163.283906              0.0000000               0.1546167          
      27     206.893288              0.0000000               1.3075380          
      28     214.090803              0.4828179               0.0000000          
      29     256.437371              0.0000000               0.0237621          
      30     263.074814              2.2692195               0.0000000          
      31     280.248553              0.0000000               0.2432902          
      32     303.345160              0.0000000               0.0000000          
      33     333.771504              0.0000000               1.6173772          
      34     343.224890              3.7055147               0.0000000          
      35     413.193933              0.1150367               0.0000000          
      36     413.679049              0.0000000              20.4348914          
      37     418.620634              0.0000000               0.0745033          
      38     423.462913              0.1214538               0.0000000          
      39     715.007619              0.0000000               8.2468166          
      40     715.273022              0.4190869               0.0000000          
      41     715.294494              0.0000000              12.8433713          
      42     715.752088              0.1676286               0.0000000          
      43     780.761927              0.0000000               0.0000000          
      44     789.203682              0.0000000               0.4050009          
      45     796.798373              1.1161768               0.0000000          
      46     804.462930              0.0000000               1.0345330          
      47     819.272043              0.4539560               0.0000000          
      48     819.728360              0.0000000               0.0029017          
      49     852.461678              0.0700548               0.0000000          
      50     855.149411              0.0000000              21.1944403          
      51     918.577138              0.1723920               0.0000000          
      52     919.237124              0.0000000               0.1897969          
      53     919.280288              0.0509806               0.0000000          
      54     922.718630              0.0000000               4.2025982          
      55    1045.568655              0.0090979               0.0000000          
      56    1048.425636              0.0000000               8.0435583          
      57    1052.034372              0.0414863               0.0000000          
      58    1052.147481              0.0000000             206.1932535          
      59    1052.179686              0.7016637               0.0000000          
      60    1054.183823              2.6947786               0.0000000          
      61    1055.218639              0.0000000              13.2290807          
      62    1061.638324              0.0000000              12.1014083          
      63    1071.252975              0.0000000               0.0000000          
      64    1073.759463              0.0000000               3.3781587          
      65    1154.987588              0.7655312               0.0000000          
      66    1155.220161              0.0000000              42.1947658          
      67    1197.125432              0.0106764               0.0000000          
      68    1200.095583              0.0000000               5.4013495          
      69    1262.612824              0.0000000               0.0000000          
      70    1265.525312              0.0000000              35.9087182          
      71    1298.122031             40.2023128               0.0000000          
      72    1307.894049              0.0000000               4.2622661          
      73    1327.164879              0.0000000              17.1279858          
      74    1327.172156             25.4458037               0.0000000          
      75    1329.422102              0.0000000               0.1142015          
      76    1335.418333              0.0273305               0.0000000          
      77    1358.600681              0.0000000              20.8975651          
      78    1359.906881             18.7444317               0.0000000          
      79    1367.873088              0.0384619               0.0000000          
      80    1368.599436              0.0000000               6.4179583          
      81    1368.762434              1.0910700               8.3009693          
      82    1368.835762              0.0000000               0.0000000          
      83    1387.430865              0.0000000               6.3756864          
      84    1399.221313              1.2804035               0.0000000          
      85    1430.071553              0.0000000               0.0000000          
      86    1442.329992              0.0000000              99.3329719          
      87    1446.074679              0.0000000               4.5167025          
      88    1448.881364              0.0000000               0.0039268          
      89    1449.674136              0.0000000              50.4664851          
      90    1455.392770              4.6859624               0.0000000          
      91    1457.992751              1.2748530               0.0000000          
      92    1462.217428              0.0000000               1.1428152          
      93    1465.925521              0.0099556               0.0000000          
      94    1466.926464              0.8607470               0.0000000          
      95    1476.964896              0.0000000              37.5170675          
      96    1477.294402              0.0000000               0.0307088          
      97    1477.521939              0.2039281               0.0000000          
      98    1489.118559              0.0000000               0.0000000          
      99    1506.090449              0.0000000               0.0985265          
     100    1506.918730              2.7612001               0.0000000          
     101    1649.833044              0.0000000              21.9361322          
     102    1650.635570              6.9681133               0.0000000          
     103    2922.883382              0.0000000               0.0000000          
     104    2922.894582            101.9991510            1109.4046534          
     105    2959.374846              0.0000000            2304.1121651          
     106    2962.692108             31.6814573               0.0000000          
     107    2975.560400              0.0000000               6.9352526          
     108    2976.188157              0.0000000            2183.9180732          
     109    2976.306882              0.2442721               0.0000000          
     110    2977.444456              6.0511048               0.0000000          
     111    3011.436319              0.0268951               0.0000000          
     112    3011.675251              0.0000000              18.2009333          
     113    3018.158240              1.6794649               0.0000000          
     114    3018.672393              0.0000000             917.9902615          
     115    3044.459598              0.0000000              23.0632056          
     116    3045.357920              0.0000000               0.0000000          
     117    3045.644796              0.0000000            1142.6297182          
     118    3046.294193              4.3759125               0.0000000          
     119    3065.961360              0.0662483               0.0000000          
     120    3066.377199              0.0908289               0.0000000          
     121    3066.509732              0.0000000             376.9197776          
     122    3066.905620              0.0000000             470.5047050          
     123    3072.235778              0.0000000               0.0000000          
     124    3074.231319              0.0000000               0.0000000          
     125    3074.434420              0.1630145               9.8504244          
     126    3076.019401              0.0000000             146.6859807          
                        Phonon Eigenvectors
Mode Ion                X                                   Y                                   Z
   1   1 -0.000032757897  0.000000000000      0.069157626837  0.000000000000     -0.002168479065  0.000000000000
   1   2  0.000059007822  0.000000000000      0.065913329486  0.000000000000     -0.004087292039  0.000000000000
   1   3 -0.000032757900  0.000000000000      0.069157626780  0.000000000000      0.002168474840  0.000000000000
   1   4  0.000059007825  0.000000000000      0.065913329564  0.000000000000      0.004087287731  0.000000000000
   1   5  0.000032759352  0.000000000000      0.069157626638  0.000000000000      0.002168474937  0.000000000000
   1   6 -0.000059006458  0.000000000000      0.065913329458  0.000000000000      0.004087287716  0.000000000000
   1   7  0.000032759349  0.000000000000      0.069157626695  0.000000000000     -0.002168479162  0.000000000000
   1   8 -0.000059006455  0.000000000000      0.065913329381  0.000000000000     -0.004087292023  0.000000000000
   1   9 -0.000032757897  0.000000000000      0.069157626837  0.000000000000     -0.002168479065  0.000000000000
   1  10  0.000059007822  0.000000000000      0.065913329486  0.000000000000     -0.004087292039  0.000000000000
   1  11 -0.000032757900  0.000000000000      0.069157626780  0.000000000000      0.002168474840  0.000000000000
   1  12  0.000059007825  0.000000000000      0.065913329564  0.000000000000      0.004087287731  0.000000000000
   1  13  0.000032759352  0.000000000000      0.069157626638  0.000000000000      0.002168474937  0.000000000000
   1  14 -0.000059006458  0.000000000000      0.065913329458  0.000000000000      0.004087287716  0.000000000000
   1  15  0.000032759349  0.000000000000      0.069157626695  0.000000000000     -0.002168479162  0.000000000000
   1  16 -0.000059006455  0.000000000000      0.065913329381  0.000000000000     -0.004087292024  0.000000000000
   1  17  0.000000000647  0.000000000000      0.067648294497  0.000000000000     -0.005774011746  0.000000000000
   1  18  0.000000000647  0.000000000000      0.067648294485  0.000000000000      0.005774007378  0.000000000000
   1  19  0.000000000647  0.000000000000      0.067648294485  0.000000000000      0.005774007378  0.000000000000
   1  20  0.000000000647  0.000000000000      0.067648294497  0.000000000000     -0.005774011746  0.000000000000
   1  21  0.000000000966  0.000000000000      0.064242324231  0.000000000000     -0.000000001990  0.000000000000
   1  22  0.000000000960  0.000000000000      0.064242324231  0.000000000000     -0.000000002196  0.000000000000
   1  23  0.000000000966  0.000000000000      0.064242324231  0.000000000000     -0.000000001990  0.000000000000
   1  24  0.000000000960  0.000000000000      0.064242324231  0.000000000000     -0.000000002197  0.000000000000
   1  25  0.000000002613  0.000000000000      0.234627593374  0.000000000000     -0.008020174736  0.000000000000
   1  26  0.000000002385  0.000000000000      0.229794356059  0.000000000000     -0.014283499316  0.000000000000
   1  27  0.000000002613  0.000000000000      0.234627593313  0.000000000000      0.008020160156  0.000000000000
   1  28  0.000000002385  0.000000000000      0.229794356165  0.000000000000      0.014283484472  0.000000000000
   1  29  0.000000002613  0.000000000000      0.234627593313  0.000000000000      0.008020160156  0.000000000000
   1  30  0.000000002385  0.000000000000      0.229794356165  0.000000000000      0.014283484472  0.000000000000
   1  31  0.000000002613  0.000000000000      0.234627593374  0.000000000000     -0.008020174736  0.000000000000
   1  32  0.000000002385  0.000000000000      0.229794356059  0.000000000000     -0.014283499316  0.000000000000
   1  33  0.000000004082  0.000000000000      0.193990600514  0.000000000000     -0.000000007087  0.000000000000
   1  34  0.000000004082  0.000000000000      0.193990600514  0.000000000000     -0.000000007087  0.000000000000
   1  35  0.000000003312  0.000000000000      0.247981404144  0.000000000000     -0.000000007789  0.000000000000
   1  36  0.000000003312  0.000000000000      0.247981404144  0.000000000000     -0.000000007789  0.000000000000
   1  37  0.000000004121  0.000000000000      0.185929320888  0.000000000000     -0.000000008016  0.000000000000
   1  38  0.000000004168  0.000000000000      0.185929320888  0.000000000000     -0.000000007184  0.000000000000
   1  39  0.000000004121  0.000000000000      0.185929320888  0.000000000000     -0.000000008016  0.000000000000
   1  40  0.000000004169  0.000000000000      0.185929320888  0.000000000000     -0.000000007184  0.000000000000
   1  41  0.000000004930  0.000000000000      0.247824964033  0.000000000000     -0.000000007587  0.000000000000
   1  42  0.000000004930  0.000000000000      0.247824964033  0.000000000000     -0.000000007587  0.000000000000
   2   1 -0.000041150912  0.000000000000     -0.000857197313  0.000000000000      0.063400387687  0.000000000000
   2   2  0.000043863903  0.000000000000      0.001167141321  0.000000000000      0.064635797483  0.000000000000
   2   3  0.000041155527  0.000000000000      0.000857202373  0.000000000000      0.063400387523  0.000000000000
   2   4 -0.000043859551  0.000000000000     -0.001167136593  0.000000000000      0.064635797804  0.000000000000
   2   5 -0.000041150910  0.000000000000      0.000857201921  0.000000000000      0.063400387831  0.000000000000
   2   6  0.000043863899  0.000000000000     -0.001167136929  0.000000000000      0.064635797755  0.000000000000
   2   7  0.000041155530  0.000000000000     -0.000857197764  0.000000000000      0.063400387378  0.000000000000
   2   8 -0.000043859555  0.000000000000      0.001167140986  0.000000000000      0.064635797532  0.000000000000
   2   9 -0.000041150912  0.000000000000     -0.000857197313  0.000000000000      0.063400387686  0.000000000000
   2  10  0.000043863903  0.000000000000      0.001167141321  0.000000000000      0.064635797483  0.000000000000
   2  11  0.000041155527  0.000000000000      0.000857202373  0.000000000000      0.063400387522  0.000000000000
   2  12 -0.000043859551  0.000000000000     -0.001167136593  0.000000000000      0.064635797804  0.000000000000
   2  13 -0.000041150910  0.000000000000      0.000857201921  0.000000000000      0.063400387831  0.000000000000
   2  14  0.000043863899  0.000000000000     -0.001167136929  0.000000000000      0.064635797755  0.000000000000
   2  15  0.000041155530  0.000000000000     -0.000857197764  0.000000000000      0.063400387378  0.000000000000
   2  16 -0.000043859555  0.000000000000      0.001167140986  0.000000000000      0.064635797532  0.000000000000
   2  17  0.000000002057  0.000000000000     -0.000189262959  0.000000000000      0.065539991401  0.000000000000
   2  18  0.000000002057  0.000000000000      0.000189267467  0.000000000000      0.065539991785  0.000000000000
   2  19  0.000000002057  0.000000000000      0.000189267467  0.000000000000      0.065539991786  0.000000000000
   2  20  0.000000002057  0.000000000000     -0.000189262959  0.000000000000      0.065539991401  0.000000000000
   2  21 -0.000099573302  0.000000000000      0.000000002141  0.000000000000      0.062817535925  0.000000000000
   2  22  0.000099579426  0.000000000000      0.000000002141  0.000000000000      0.062817535268  0.000000000000
   2  23 -0.000099573302  0.000000000000      0.000000002141  0.000000000000      0.062817535925  0.000000000000
   2  24  0.000099579426  0.000000000000      0.000000002141  0.000000000000      0.062817535267  0.000000000000
   2  25  0.000000008309  0.000000000000     -0.000908439724  0.000000000000      0.218777503377  0.000000000000
   2  26  0.000000007584  0.000000000000      0.001599328301  0.000000000000      0.222736315322  0.000000000000
   2  27  0.000000008309  0.000000000000      0.000908455360  0.000000000000      0.218777503911  0.000000000000
   2  28  0.000000007584  0.000000000000     -0.001599312986  0.000000000000      0.222736316274  0.000000000000
   2  29  0.000000008309  0.000000000000      0.000908455360  0.000000000000      0.218777503911  0.000000000000
   2  30  0.000000007584  0.000000000000     -0.001599312987  0.000000000000      0.222736316273  0.000000000000
   2  31  0.000000008309  0.000000000000     -0.000908439724  0.000000000000      0.218777503376  0.000000000000
   2  32  0.000000007584  0.000000000000      0.001599328301  0.000000000000      0.222736315322  0.000000000000
   2  33  0.000000012982  0.000000000000      0.000000006464  0.000000000000      0.212679369736  0.000000000000
   2  34  0.000000012982  0.000000000000      0.000000006464  0.000000000000      0.212679369735  0.000000000000
   2  35  0.000000010532  0.000000000000      0.000000008263  0.000000000000      0.233752706350  0.000000000000
   2  36  0.000000010532  0.000000000000      0.000000008263  0.000000000000      0.233752706350  0.000000000000
   2  37  0.000712006343  0.000000000000      0.000000006195  0.000000000000      0.228077003180  0.000000000000
   2  38 -0.000711979981  0.000000000000      0.000000006195  0.000000000000      0.228077005826  0.000000000000
   2  39  0.000712006343  0.000000000000      0.000000006195  0.000000000000      0.228077003180  0.000000000000
   2  40 -0.000711979982  0.000000000000      0.000000006195  0.000000000000      0.228077005825  0.000000000000
   2  41  0.000000015678  0.000000000000      0.000000008258  0.000000000000      0.227705666405  0.000000000000
   2  42  0.000000015678  0.000000000000      0.000000008258  0.000000000000      0.227705666405  0.000000000000
   3   1  0.047176971125  0.000000000000      0.004611526294  0.000000000000      0.003152108640  0.000000000000
   3   2  0.044416924377  0.000000000000      0.003429313586  0.000000000000     -0.000502952447  0.000000000000
   3   3  0.047176971121  0.000000000000      0.004611526210  0.000000000000     -0.003152114845  0.000000000000
   3   4  0.044416924381  0.000000000000      0.003429313700  0.000000000000      0.000502946121  0.000000000000
   3   5  0.047176971124  0.000000000000     -0.004611528422  0.000000000000      0.003152108573  0.000000000000
   3   6  0.044416924379  0.000000000000     -0.003429315614  0.000000000000     -0.000502952573  0.000000000000
   3   7  0.047176971120  0.000000000000     -0.004611528338  0.000000000000     -0.003152114778  0.000000000000
   3   8  0.044416924383  0.000000000000     -0.003429315729  0.000000000000      0.000502946247  0.000000000000
   3   9  0.047176971125  0.000000000000      0.004611526294  0.000000000000      0.003152108640  0.000000000000
   3  10  0.044416924377  0.000000000000      0.003429313586  0.000000000000     -0.000502952447  0.000000000000
   3  11  0.047176971121  0.000000000000      0.004611526210  0.000000000000     -0.003152114845  0.000000000000
   3  12  0.044416924381  0.000000000000      0.003429313700  0.000000000000      0.000502946121  0.000000000000
   3  13  0.047176971124  0.000000000000     -0.004611528422  0.000000000000      0.003152108573  0.000000000000
   3  14  0.044416924379  0.000000000000     -0.003429315614  0.000000000000     -0.000502952573  0.000000000000
   3  15  0.047176971120  0.000000000000     -0.004611528338  0.000000000000     -0.003152114778  0.000000000000
   3  16  0.044416924383  0.000000000000     -0.003429315729  0.000000000000      0.000502946247  0.000000000000
   3  17  0.042034745291  0.000000000000     -0.000000001032  0.000000000000     -0.000000003118  0.000000000000
   3  18  0.042034745291  0.000000000000     -0.000000001050  0.000000000000     -0.000000003296  0.000000000000
   3  19  0.042034745291  0.000000000000     -0.000000001050  0.000000000000     -0.000000003296  0.000000000000
   3  20  0.042034745291  0.000000000000     -0.000000001032  0.000000000000     -0.000000003118  0.000000000000
   3  21  0.062576143639  0.000000000000     -0.000000000989  0.000000000000      0.006715538757  0.000000000000
   3  22  0.062576143630  0.000000000000     -0.000000000989  0.000000000000     -0.006715544905  0.000000000000
   3  23  0.062576143639  0.000000000000     -0.000000000989  0.000000000000      0.006715538757  0.000000000000
   3  24  0.062576143629  0.000000000000     -0.000000000989  0.000000000000     -0.006715544905  0.000000000000
   3  25  0.169795280543  0.000000000000     -0.000000003566  0.000000000000     -0.000000010583  0.000000000000
   3  26  0.154968178192  0.000000000000     -0.000000003614  0.000000000000     -0.000000010680  0.000000000000
   3  27  0.169795280543  0.000000000000     -0.000000003655  0.000000000000     -0.000000010830  0.000000000000
   3  28  0.154968178193  0.000000000000     -0.000000003458  0.000000000000     -0.000000011120  0.000000000000
   3  29  0.169795280543  0.000000000000     -0.000000003655  0.000000000000     -0.000000010830  0.000000000000
   3  30  0.154968178192  0.000000000000     -0.000000003458  0.000000000000     -0.000000011120  0.000000000000
   3  31  0.169795280543  0.000000000000     -0.000000003566  0.000000000000     -0.000000010583  0.000000000000
   3  32  0.154968178192  0.000000000000     -0.000000003614  0.000000000000     -0.000000010680  0.000000000000
   3  33  0.265283705065  0.000000000000     -0.000000002985  0.000000000000     -0.000000010408  0.000000000000
   3  34  0.265283705064  0.000000000000     -0.000000002985  0.000000000000     -0.000000010408  0.000000000000
   3  35  0.215218539483  0.000000000000     -0.000000003816  0.000000000000     -0.000000011439  0.000000000000
   3  36  0.215218539482  0.000000000000     -0.000000003816  0.000000000000     -0.000000011439  0.000000000000
   3  37  0.269343147280  0.000000000000     -0.000000002861  0.000000000000     -0.027026139982  0.000000000000
   3  38  0.269343147350  0.000000000000     -0.000000002861  0.000000000000      0.027026117659  0.000000000000
   3  39  0.269343147280  0.000000000000     -0.000000002861  0.000000000000     -0.027026139982  0.000000000000
   3  40  0.269343147349  0.000000000000     -0.000000002861  0.000000000000      0.027026117659  0.000000000000
   3  41  0.320374062426  0.000000000000     -0.000000003814  0.000000000000     -0.000000011143  0.000000000000
   3  42  0.320374062425  0.000000000000     -0.000000003814  0.000000000000     -0.000000011143  0.000000000000
   4   1 -0.030992568326  0.000000000000     -0.012659617663  0.000000000000     -0.005479986923  0.000000000000
   4   2 -0.021598627271  0.000000000000     -0.015952184764  0.000000000000     -0.004305700064  0.000000000000
   4   3 -0.030992568326  0.000000000000     -0.012659617663  0.000000000000      0.005479986923  0.000000000000
   4   4 -0.021598627271  0.000000000000     -0.015952184764  0.000000000000      0.004305700064  0.000000000000
   4   5  0.030992568326  0.000000000000     -0.012659617663  0.000000000000      0.005479986923  0.000000000000
   4   6  0.021598627271  0.000000000000     -0.015952184764  0.000000000000      0.004305700064  0.000000000000
   4   7  0.030992568326  0.000000000000     -0.012659617663  0.000000000000     -0.005479986923  0.000000000000
   4   8  0.021598627271  0.000000000000     -0.015952184764  0.000000000000     -0.004305700064  0.000000000000
   4   9  0.030992568326  0.000000000000      0.012659617663  0.000000000000      0.005479986923  0.000000000000
   4  10  0.021598627271  0.000000000000      0.015952184764  0.000000000000      0.004305700064  0.000000000000
   4  11  0.030992568326  0.000000000000      0.012659617663  0.000000000000     -0.005479986923  0.000000000000
   4  12  0.021598627271  0.000000000000      0.015952184764  0.000000000000     -0.004305700064  0.000000000000
   4  13 -0.030992568326  0.000000000000      0.012659617663  0.000000000000     -0.005479986923  0.000000000000
   4  14 -0.021598627271  0.000000000000      0.015952184764  0.000000000000     -0.004305700064  0.000000000000
   4  15 -0.030992568326  0.000000000000      0.012659617663  0.000000000000      0.005479986923  0.000000000000
   4  16 -0.021598627271  0.000000000000      0.015952184764  0.000000000000      0.004305700064  0.000000000000
   4  17  0.001282714844  0.000000000000     -0.000000000000  0.000000000000     -0.000000000000  0.000000000000
   4  18  0.001282714844  0.000000000000     -0.000000000000  0.000000000000      0.000000000000  0.000000000000
   4  19 -0.001282714844  0.000000000000     -0.000000000000  0.000000000000     -0.000000000000  0.000000000000
   4  20 -0.001282714844  0.000000000000     -0.000000000000  0.000000000000      0.000000000000  0.000000000000
   4  21 -0.067001011515  0.000000000000     -0.000000000000  0.000000000000     -0.015930379304  0.000000000000
   4  22 -0.067001011515  0.000000000000     -0.000000000000  0.000000000000      0.015930379304  0.000000000000
   4  23  0.067001011516  0.000000000000     -0.000000000000  0.000000000000      0.015930379304  0.000000000000
   4  24  0.067001011516  0.000000000000     -0.000000000000  0.000000000000     -0.015930379304  0.000000000000
   4  25 -0.118422526345  0.000000000000     -0.000000000000  0.000000000000     -0.000000000000  0.000000000000
   4  26 -0.065544213244  0.000000000000     -0.000000000000  0.000000000000     -0.000000000000  0.000000000000
   4  27 -0.118422526345  0.000000000000     -0.000000000000  0.000000000000      0.000000000000  0.000000000000
   4  28 -0.065544213245  0.000000000000     -0.000000000000  0.000000000000      0.000000000000  0.000000000000
   4  29  0.118422526345  0.000000000000     -0.000000000000  0.000000000000      0.000000000000  0.000000000000
   4  30  0.065544213245  0.000000000000     -0.000000000000  0.000000000000      0.000000000000  0.000000000000
   4  31  0.118422526345  0.000000000000     -0.000000000000  0.000000000000      0.000000000000  0.000000000000
   4  32  0.065544213245  0.000000000000     -0.000000000000  0.000000000000      0.000000000000  0.000000000000
   4  33 -0.295085291952  0.000000000000     -0.000000000000  0.000000000000     -0.000000000000  0.000000000000
   4  34  0.295085291952  0.000000000000     -0.000000000000  0.000000000000      0.000000000000  0.000000000000
   4  35 -0.206382764887  0.000000000000     -0.000000000000  0.000000000000     -0.000000000000  0.000000000000
   4  36  0.206382764887  0.000000000000     -0.000000000000  0.000000000000      0.000000000000  0.000000000000
   4  37 -0.290701475775  0.000000000000     -0.000000000000  0.000000000000      0.047999340908  0.000000000000
   4  38 -0.290701475775  0.000000000000     -0.000000000000  0.000000000000     -0.047999340908  0.000000000000
   4  39  0.290701475775  0.000000000000     -0.000000000000  0.000000000000     -0.047999340908  0.000000000000
   4  40  0.290701475775  0.000000000000     -0.000000000000  0.000000000000      0.047999340908  0.000000000000
   4  41 -0.378177038725  0.000000000000     -0.000000000000  0.000000000000     -0.000000000000  0.000000000000
   4  42  0.378177038726  0.000000000000     -0.000000000000  0.000000000000      0.000000000000  0.000000000000
   5   1  0.000049560662  0.000000000000      0.002874929971  0.000000000000      0.060537693188  0.000000000000
   5   2 -0.000310762980  0.000000000000     -0.005947561265  0.000000000000      0.054307681174  0.000000000000
   5   3 -0.000049560662  0.000000000000     -0.002874929971  0.000000000000      0.060537693188  0.000000000000
   5   4  0.000310762980  0.000000000000      0.005947561265  0.000000000000      0.054307681174  0.000000000000
   5   5 -0.000049560662  0.000000000000      0.002874929971  0.000000000000     -0.060537693189  0.000000000000
   5   6  0.000310762980  0.000000000000     -0.005947561265  0.000000000000     -0.054307681174  0.000000000000
   5   7  0.000049560662  0.000000000000     -0.002874929971  0.000000000000     -0.060537693189  0.000000000000
   5   8 -0.000310762980  0.000000000000      0.005947561265  0.000000000000     -0.054307681174  0.000000000000
   5   9 -0.000049560662  0.000000000000     -0.002874929971  0.000000000000     -0.060537693189  0.000000000000
   5  10  0.000310762980  0.000000000000      0.005947561265  0.000000000000     -0.054307681174  0.000000000000
   5  11  0.000049560662  0.000000000000      0.002874929971  0.000000000000     -0.060537693189  0.000000000000
   5  12 -0.000310762980  0.000000000000     -0.005947561265  0.000000000000     -0.054307681174  0.000000000000
   5  13  0.000049560662  0.000000000000     -0.002874929971  0.000000000000      0.060537693188  0.000000000000
   5  14 -0.000310762980  0.000000000000      0.005947561265  0.000000000000      0.054307681174  0.000000000000
   5  15 -0.000049560662  0.000000000000      0.002874929971  0.000000000000      0.060537693188  0.000000000000
   5  16  0.000310762980  0.000000000000     -0.005947561265  0.000000000000      0.054307681174  0.000000000000
   5  17  0.000000000000  0.000000000000      0.000888452731  0.000000000000      0.050073471241  0.000000000000
   5  18 -0.000000000000  0.000000000000     -0.000888452730  0.000000000000      0.050073471241  0.000000000000
   5  19 -0.000000000000  0.000000000000      0.000888452731  0.000000000000     -0.050073471241  0.000000000000
   5  20  0.000000000000  0.000000000000     -0.000888452731  0.000000000000     -0.050073471241  0.000000000000
   5  21 -0.000206801441  0.000000000000     -0.000000000000  0.000000000000      0.062589466416  0.000000000000
   5  22  0.000206801441  0.000000000000      0.000000000000  0.000000000000      0.062589466416  0.000000000000
   5  23  0.000206801441  0.000000000000     -0.000000000000  0.000000000000     -0.062589466417  0.000000000000
   5  24 -0.000206801441  0.000000000000      0.000000000000  0.000000000000     -0.062589466417  0.000000000000
   5  25  0.000000000000  0.000000000000      0.003967076948  0.000000000000      0.209104903022  0.000000000000
   5  26  0.000000000000  0.000000000000     -0.008287933361  0.000000000000      0.190150908193  0.000000000000
   5  27 -0.000000000000  0.000000000000     -0.003967076948  0.000000000000      0.209104903022  0.000000000000
   5  28 -0.000000000000  0.000000000000      0.008287933361  0.000000000000      0.190150908194  0.000000000000
   5  29 -0.000000000000  0.000000000000      0.003967076948  0.000000000000     -0.209104903022  0.000000000000
   5  30 -0.000000000000  0.000000000000     -0.008287933361  0.000000000000     -0.190150908194  0.000000000000
   5  31  0.000000000000  0.000000000000     -0.003967076948  0.000000000000     -0.209104903022  0.000000000000
   5  32  0.000000000000  0.000000000000      0.008287933361  0.000000000000     -0.190150908194  0.000000000000
   5  33  0.000000000000  0.000000000000     -0.000000000000  0.000000000000      0.234795045725  0.000000000000
   5  34  0.000000000000  0.000000000000     -0.000000000000  0.000000000000     -0.234795045725  0.000000000000
   5  35  0.000000000000  0.000000000000      0.000000000000  0.000000000000      0.234098493949  0.000000000000
   5  36  0.000000000000  0.000000000000      0.000000000000  0.000000000000     -0.234098493949  0.000000000000
   5  37  0.000243733921  0.000000000000      0.000000000000  0.000000000000      0.252057659412  0.000000000000
   5  38 -0.000243733921  0.000000000000     -0.000000000000  0.000000000000      0.252057659412  0.000000000000
   5  39 -0.000243733921  0.000000000000      0.000000000000  0.000000000000     -0.252057659412  0.000000000000
   5  40  0.000243733921  0.000000000000      0.000000000000  0.000000000000     -0.252057659412  0.000000000000
   5  41  0.000000000000  0.000000000000     -0.000000000000  0.000000000000      0.252164380390  0.000000000000
   5  42  0.000000000000  0.000000000000     -0.000000000001  0.000000000000     -0.252164380390  0.000000000000
   6   1  0.000611107317  0.000000000000     -0.048244039933  0.000000000000      0.035039077085  0.000000000000
   6   2  0.000118874330  0.000000000000      0.013801680186  0.000000000000      0.072799064535  0.000000000000
   6   3  0.000611107317  0.000000000000     -0.048244039933  0.000000000000     -0.035039077085  0.000000000000
   6   4  0.000118874330  0.000000000000      0.013801680186  0.000000000000     -0.072799064535  0.000000000000
   6   5 -0.000611107317  0.000000000000     -0.048244039933  0.000000000000     -0.035039077086  0.000000000000
   6   6 -0.000118874330  0.000000000000      0.013801680186  0.000000000000     -0.072799064535  0.000000000000
   6   7 -0.000611107317  0.000000000000     -0.048244039933  0.000000000000      0.035039077086  0.000000000000
   6   8 -0.000118874329  0.000000000000      0.013801680186  0.000000000000      0.072799064535  0.000000000000
   6   9  0.000611107317  0.000000000000     -0.048244039933  0.000000000000      0.035039077086  0.000000000000
   6  10  0.000118874330  0.000000000000      0.013801680186  0.000000000000      0.072799064535  0.000000000000
   6  11  0.000611107317  0.000000000000     -0.048244039933  0.000000000000     -0.035039077086  0.000000000000
   6  12  0.000118874330  0.000000000000      0.013801680186  0.000000000000     -0.072799064535  0.000000000000
   6  13 -0.000611107317  0.000000000000     -0.048244039933  0.000000000000     -0.035039077085  0.000000000000
   6  14 -0.000118874330  0.000000000000      0.013801680186  0.000000000000     -0.072799064535  0.000000000000
   6  15 -0.000611107317  0.000000000000     -0.048244039933  0.000000000000      0.035039077085  0.000000000000
   6  16 -0.000118874330  0.000000000000      0.013801680186  0.000000000000      0.072799064535  0.000000000000
   6  17  0.000000000000  0.000000000000     -0.019976623285  0.000000000000      0.094595779711  0.000000000000
   6  18 -0.000000000000  0.000000000000     -0.019976623285  0.000000000000     -0.094595779711  0.000000000000
   6  19 -0.000000000000  0.000000000000     -0.019976623285  0.000000000000     -0.094595779711  0.000000000000
   6  20  0.000000000000  0.000000000000     -0.019976623285  0.000000000000      0.094595779711  0.000000000000
   6  21 -0.000000000000  0.000000000000      0.009858497409  0.000000000000      0.000000000000  0.000000000000
   6  22 -0.000000000000  0.000000000000      0.009858497409  0.000000000000      0.000000000000  0.000000000000
   6  23 -0.000000000000  0.000000000000      0.009858497409  0.000000000000     -0.000000000000  0.000000000000
   6  24 -0.000000000000  0.000000000000      0.009858497409  0.000000000000     -0.000000000000  0.000000000000
   6  25  0.000000000000  0.000000000000     -0.102450563299  0.000000000000      0.128297165661  0.000000000000
   6  26 -0.000000000000  0.000000000000     -0.017365050400  0.000000000000      0.247912923244  0.000000000000
   6  27 -0.000000000000  0.000000000000     -0.102450563299  0.000000000000     -0.128297165661  0.000000000000
   6  28 -0.000000000000  0.000000000000     -0.017365050400  0.000000000000     -0.247912923244  0.000000000000
   6  29 -0.000000000000  0.000000000000     -0.102450563299  0.000000000000     -0.128297165662  0.000000000000
   6  30 -0.000000000000  0.000000000000     -0.017365050400  0.000000000000     -0.247912923246  0.000000000000
   6  31  0.000000000000  0.000000000000     -0.102450563299  0.000000000000      0.128297165661  0.000000000000
   6  32  0.000000000000  0.000000000000     -0.017365050400  0.000000000000      0.247912923245  0.000000000000
   6  33 -0.000000000000  0.000000000000      0.072573629864  0.000000000000      0.000000000000  0.000000000000
   6  34 -0.000000000000  0.000000000000      0.072573629864  0.000000000000     -0.000000000000  0.000000000000
   6  35 -0.000000000000  0.000000000000     -0.019015907143  0.000000000000      0.000000000000  0.000000000000
   6  36 -0.000000000000  0.000000000000     -0.019015907143  0.000000000000     -0.000000000000  0.000000000000
   6  37 -0.000000000000  0.000000000000     -0.130879778375  0.000000000000      0.000000000000  0.000000000000
   6  38 -0.000000000000  0.000000000000     -0.130879778375  0.000000000000      0.000000000000  0.000000000000
   6  39 -0.000000000000  0.000000000000     -0.130879778374  0.000000000000     -0.000000000000  0.000000000000
   6  40 -0.000000000000  0.000000000000     -0.130879778374  0.000000000000     -0.000000000000  0.000000000000
   6  41 -0.000000000000  0.000000000000      0.477077249774  0.000000000000      0.000000000000  0.000000000000
   6  42 -0.000000000000  0.000000000000      0.477077249771  0.000000000000     -0.000000000000  0.000000000000
   7   1 -0.000161278827  0.000000000000     -0.046928082124  0.000000000000      0.028671924676  0.000000000000
   7   2 -0.000373164091  0.000000000000      0.007468242236  0.000000000000      0.058680630858  0.000000000000
   7   3 -0.000161278827  0.000000000000     -0.046928082123  0.000000000000     -0.028671924676  0.000000000000
   7   4 -0.000373164091  0.000000000000      0.007468242236  0.000000000000     -0.058680630858  0.000000000000
   7   5 -0.000161278827  0.000000000000      0.046928082123  0.000000000000      0.028671924676  0.000000000000
   7   6 -0.000373164091  0.000000000000     -0.007468242236  0.000000000000      0.058680630858  0.000000000000
   7   7 -0.000161278827  0.000000000000      0.046928082123  0.000000000000     -0.028671924676  0.000000000000
   7   8 -0.000373164091  0.000000000000     -0.007468242236  0.000000000000     -0.058680630858  0.000000000000
   7   9  0.000161278827  0.000000000000      0.046928082123  0.000000000000     -0.028671924676  0.000000000000
   7  10  0.000373164091  0.000000000000     -0.007468242236  0.000000000000     -0.058680630858  0.000000000000
   7  11  0.000161278827  0.000000000000      0.046928082123  0.000000000000      0.028671924676  0.000000000000
   7  12  0.000373164091  0.000000000000     -0.007468242236  0.000000000000      0.058680630858  0.000000000000
   7  13  0.000161278827  0.000000000000     -0.046928082124  0.000000000000     -0.028671924676  0.000000000000
   7  14  0.000373164091  0.000000000000      0.007468242236  0.000000000000     -0.058680630858  0.000000000000
   7  15  0.000161278827  0.000000000000     -0.046928082123  0.000000000000      0.028671924676  0.000000000000
   7  16  0.000373164091  0.000000000000      0.007468242236  0.000000000000      0.058680630858  0.000000000000
   7  17  0.000000000000  0.000000000000     -0.023397410434  0.000000000000      0.078705577615  0.000000000000
   7  18 -0.000000000000  0.000000000000     -0.023397410434  0.000000000000     -0.078705577615  0.000000000000
   7  19 -0.000000000000  0.000000000000      0.023397410434  0.000000000000      0.078705577614  0.000000000000
   7  20  0.000000000000  0.000000000000      0.023397410434  0.000000000000     -0.078705577614  0.000000000000
   7  21 -0.000000000000  0.000000000000      0.000524199267  0.000000000000      0.000000000000  0.000000000000
   7  22 -0.000000000000  0.000000000000      0.000524199267  0.000000000000      0.000000000000  0.000000000000
   7  23  0.000000000000  0.000000000000     -0.000524199267  0.000000000000     -0.000000000000  0.000000000000
   7  24  0.000000000000  0.000000000000     -0.000524199267  0.000000000000     -0.000000000000  0.000000000000
   7  25  0.000000000000  0.000000000000     -0.109172200413  0.000000000000      0.100848834745  0.000000000000
   7  26  0.000000000000  0.000000000000     -0.035077303492  0.000000000000      0.201986957325  0.000000000000
   7  27 -0.000000000000  0.000000000000     -0.109172200413  0.000000000000     -0.100848834745  0.000000000000
   7  28 -0.000000000000  0.000000000000     -0.035077303492  0.000000000000     -0.201986957325  0.000000000000
   7  29 -0.000000000000  0.000000000000      0.109172200412  0.000000000000      0.100848834744  0.000000000000
   7  30 -0.000000000000  0.000000000000      0.035077303492  0.000000000000      0.201986957323  0.000000000000
   7  31  0.000000000000  0.000000000000      0.109172200412  0.000000000000     -0.100848834744  0.000000000000
   7  32  0.000000000000  0.000000000000      0.035077303492  0.000000000000     -0.201986957324  0.000000000000
   7  33 -0.000000000000  0.000000000000     -0.045665541318  0.000000000000      0.000000000000  0.000000000000
   7  34  0.000000000000  0.000000000000      0.045665541319  0.000000000000     -0.000000000000  0.000000000000
   7  35 -0.000000000000  0.000000000000     -0.048176995298  0.000000000000      0.000000000000  0.000000000000
   7  36  0.000000000000  0.000000000000      0.048176995298  0.000000000000     -0.000000000000  0.000000000000
   7  37 -0.000000000000  0.000000000000      0.188393302906  0.000000000000      0.000000000000  0.000000000000
   7  38 -0.000000000000  0.000000000000      0.188393302906  0.000000000000      0.000000000000  0.000000000000
   7  39  0.000000000000  0.000000000000     -0.188393302907  0.000000000000     -0.000000000000  0.000000000000
   7  40  0.000000000000  0.000000000000     -0.188393302907  0.000000000000     -0.000000000000  0.000000000000
   7  41 -0.000000000000  0.000000000000     -0.506748327364  0.000000000000      0.000000000000  0.000000000000
   7  42  0.000000000000  0.000000000000      0.506748327366  0.000000000000     -0.000000000000  0.000000000000
   8   1 -0.065669465818  0.000000000000      0.037563739479  0.000000000000      0.008972573451  0.000000000000
   8   2 -0.106941037183  0.000000000000      0.027312797584  0.000000000000     -0.004499826765  0.000000000000
   8   3  0.065669465818  0.000000000000     -0.037563739479  0.000000000000      0.008972573451  0.000000000000
   8   4  0.106941037183  0.000000000000     -0.027312797584  0.000000000000     -0.004499826765  0.000000000000
   8   5  0.065669465818  0.000000000000      0.037563739479  0.000000000000     -0.008972573451  0.000000000000
   8   6  0.106941037183  0.000000000000      0.027312797584  0.000000000000      0.004499826765  0.000000000000
   8   7 -0.065669465818  0.000000000000     -0.037563739479  0.000000000000     -0.008972573451  0.000000000000
   8   8 -0.106941037183  0.000000000000     -0.027312797584  0.000000000000      0.004499826765  0.000000000000
   8   9 -0.065669465818  0.000000000000      0.037563739479  0.000000000000      0.008972573451  0.000000000000
   8  10 -0.106941037183  0.000000000000      0.027312797584  0.000000000000     -0.004499826765  0.000000000000
   8  11  0.065669465818  0.000000000000     -0.037563739479  0.000000000000      0.008972573451  0.000000000000
   8  12  0.106941037183  0.000000000000     -0.027312797584  0.000000000000     -0.004499826765  0.000000000000
   8  13  0.065669465818  0.000000000000      0.037563739479  0.000000000000     -0.008972573451  0.000000000000
   8  14  0.106941037183  0.000000000000      0.027312797584  0.000000000000      0.004499826765  0.000000000000
   8  15 -0.065669465818  0.000000000000     -0.037563739479  0.000000000000     -0.008972573451  0.000000000000
   8  16 -0.106941037183  0.000000000000     -0.027312797584  0.000000000000      0.004499826765  0.000000000000
   8  17 -0.124723873395  0.000000000000     -0.000000000000  0.000000000000      0.000000000000  0.000000000000
   8  18  0.124723873395  0.000000000000     -0.000000000000  0.000000000000     -0.000000000000  0.000000000000
   8  19  0.124723873395  0.000000000000      0.000000000000  0.000000000000      0.000000000000  0.000000000000
   8  20 -0.124723873395  0.000000000000      0.000000000000  0.000000000000     -0.000000000000  0.000000000000
   8  21 -0.000000000000  0.000000000000      0.036776930353  0.000000000000      0.000000000000  0.000000000000
   8  22 -0.000000000000  0.000000000000     -0.036776930353  0.000000000000      0.000000000000  0.000000000000
   8  23  0.000000000000  0.000000000000      0.036776930353  0.000000000000     -0.000000000000  0.000000000000
   8  24  0.000000000000  0.000000000000     -0.036776930353  0.000000000000     -0.000000000000  0.000000000000
   8  25 -0.210093520689  0.000000000000     -0.000000000000  0.000000000000      0.000000000000  0.000000000000
   8  26 -0.356036708242  0.000000000000     -0.000000000000  0.000000000000      0.000000000000  0.000000000000
   8  27  0.210093520689  0.000000000000     -0.000000000000  0.000000000000     -0.000000000000  0.000000000000
   8  28  0.356036708242  0.000000000000     -0.000000000000  0.000000000000     -0.000000000000  0.000000000000
   8  29  0.210093520689  0.000000000000      0.000000000000  0.000000000000      0.000000000000  0.000000000000
   8  30  0.356036708242  0.000000000000      0.000000000000  0.000000000000      0.000000000000  0.000000000000
   8  31 -0.210093520689  0.000000000000      0.000000000000  0.000000000000     -0.000000000000  0.000000000000
   8  32 -0.356036708242  0.000000000000      0.000000000000  0.000000000000     -0.000000000000  0.000000000000
   8  33 -0.000000000000  0.000000000000     -0.000000000000  0.000000000000      0.000000000000  0.000000000000
   8  34  0.000000000000  0.000000000000      0.000000000000  0.000000000000     -0.000000000000  0.000000000000
   8  35 -0.000000000000  0.000000000000     -0.000000000000  0.000000000000      0.000000000000  0.000000000000
   8  36  0.000000000000  0.000000000000      0.000000000000  0.000000000000     -0.000000000000  0.000000000000
   8  37 -0.000000000000  0.000000000000     -0.161792155240  0.000000000000      0.000000000000  0.000000000000
   8  38 -0.000000000000  0.000000000000      0.161792155240  0.000000000000      0.000000000000  0.000000000000
   8  39  0.000000000000  0.000000000000     -0.161792155240  0.000000000000     -0.000000000000  0.000000000000
   8  40  0.000000000000  0.000000000000      0.161792155240  0.000000000000     -0.000000000000  0.000000000000
   8  41 -0.000000000000  0.000000000000     -0.000000000000  0.000000000000      0.000000000000  0.000000000000
   8  42 -0.000000000000  0.000000000000      0.000000000001  0.000000000000     -0.000000000000  0.000000000000
   9   1  0.000796747970  0.000000000000     -0.063365913141  0.000000000000      0.037291597089  0.000000000000
   9   2  0.000423294566  0.000000000000      0.003818865708  0.000000000000      0.078536408058  0.000000000000
   9   3  0.000796747970  0.000000000000     -0.063365913141  0.000000000000     -0.037291597089  0.000000000000
   9   4  0.000423294566  0.000000000000      0.003818865707  0.000000000000     -0.078536408058  0.000000000000
   9   5  0.000796747970  0.000000000000      0.063365913141  0.000000000000      0.037291597089  0.000000000000
   9   6  0.000423294566  0.000000000000     -0.003818865707  0.000000000000      0.078536408057  0.000000000000
   9   7  0.000796747970  0.000000000000      0.063365913141  0.000000000000     -0.037291597089  0.000000000000
   9   8  0.000423294566  0.000000000000     -0.003818865707  0.000000000000     -0.078536408057  0.000000000000
   9   9 -0.000796747970  0.000000000000      0.063365913141  0.000000000000     -0.037291597089  0.000000000000
   9  10 -0.000423294566  0.000000000000     -0.003818865707  0.000000000000     -0.078536408057  0.000000000000
   9  11 -0.000796747970  0.000000000000      0.063365913141  0.000000000000      0.037291597089  0.000000000000
   9  12 -0.000423294566  0.000000000000     -0.003818865707  0.000000000000      0.078536408057  0.000000000000
   9  13 -0.000796747970  0.000000000000     -0.063365913141  0.000000000000     -0.037291597089  0.000000000000
   9  14 -0.000423294566  0.000000000000      0.003818865708  0.000000000000     -0.078536408058  0.000000000000
   9  15 -0.000796747970  0.000000000000     -0.063365913141  0.000000000000      0.037291597089  0.000000000000
   9  16 -0.000423294566  0.000000000000      0.003818865707  0.000000000000      0.078536408058  0.000000000000
   9  17 -0.000000000000  0.000000000000     -0.036258898959  0.000000000000      0.107205130547  0.000000000000
   9  18  0.000000000000  0.000000000000     -0.036258898959  0.000000000000     -0.107205130547  0.000000000000
   9  19 -0.000000000000  0.000000000000      0.036258898959  0.000000000000      0.107205130546  0.000000000000
   9  20  0.000000000000  0.000000000000      0.036258898959  0.000000000000     -0.107205130546  0.000000000000
   9  21 -0.000000000000  0.000000000000      0.001356684427  0.000000000000     -0.000000000000  0.000000000000
   9  22 -0.000000000000  0.000000000000      0.001356684427  0.000000000000     -0.000000000000  0.000000000000
   9  23 -0.000000000000  0.000000000000     -0.001356684427  0.000000000000      0.000000000000  0.000000000000
   9  24 -0.000000000000  0.000000000000     -0.001356684427  0.000000000000      0.000000000000  0.000000000000
   9  25 -0.000000000000  0.000000000000     -0.150354158659  0.000000000000      0.137550879950  0.000000000000
   9  26 -0.000000000000  0.000000000000     -0.057387728264  0.000000000000      0.267581548031  0.000000000000
   9  27  0.000000000000  0.000000000000     -0.150354158659  0.000000000000     -0.137550879950  0.000000000000
   9  28  0.000000000000  0.000000000000     -0.057387728264  0.000000000000     -0.267581548031  0.000000000000
   9  29 -0.000000000000  0.000000000000      0.150354158658  0.000000000000      0.137550879948  0.000000000000
   9  30 -0.000000000000  0.000000000000      0.057387728265  0.000000000000      0.267581548027  0.000000000000
   9  31 -0.000000000000  0.000000000000      0.150354158658  0.000000000000     -0.137550879948  0.000000000000
   9  32  0.000000000000  0.000000000000      0.057387728265  0.000000000000     -0.267581548027  0.000000000000
   9  33 -0.000000000000  0.000000000000      0.116565535585  0.000000000000      0.000000000000  0.000000000000
   9  34 -0.000000000000  0.000000000000     -0.116565535584  0.000000000000      0.000000000000  0.000000000000
   9  35 -0.000000000000  0.000000000000     -0.066538442669  0.000000000000     -0.000000000000  0.000000000000
   9  36 -0.000000000000  0.000000000000      0.066538442670  0.000000000000      0.000000000000  0.000000000000
   9  37 -0.000000000000  0.000000000000     -0.031169640075  0.000000000000      0.000000000000  0.000000000000
   9  38 -0.000000000000  0.000000000000     -0.031169640075  0.000000000000      0.000000000000  0.000000000000
   9  39 -0.000000000000  0.000000000000      0.031169640078  0.000000000000      0.000000000000  0.000000000000
   9  40 -0.000000000000  0.000000000000      0.031169640078  0.000000000000      0.000000000000  0.000000000000
   9  41  0.000000000000  0.000000000000      0.418600364565  0.000000000000      0.000000000000  0.000000000000
   9  42 -0.000000000000  0.000000000000     -0.418600364570  0.000000000000      0.000000000000  0.000000000000
  10   1  0.000241464130  0.000000000000      0.033223158655  0.000000000000     -0.038399361831  0.000000000000
  10   2  0.000467599097  0.000000000000     -0.036200640821  0.000000000000     -0.078560441479  0.000000000000
  10   3  0.000241464130  0.000000000000      0.033223158655  0.000000000000      0.038399361831  0.000000000000
  10   4  0.000467599097  0.000000000000     -0.036200640821  0.000000000000      0.078560441479  0.000000000000
  10   5 -0.000241464130  0.000000000000      0.033223158656  0.000000000000      0.038399361832  0.000000000000
  10   6 -0.000467599097  0.000000000000     -0.036200640821  0.000000000000      0.078560441480  0.000000000000
  10   7 -0.000241464130  0.000000000000      0.033223158656  0.000000000000     -0.038399361832  0.000000000000
  10   8 -0.000467599097  0.000000000000     -0.036200640821  0.000000000000     -0.078560441480  0.000000000000
  10   9  0.000241464130  0.000000000000      0.033223158656  0.000000000000     -0.038399361831  0.000000000000
  10  10  0.000467599097  0.000000000000     -0.036200640821  0.000000000000     -0.078560441480  0.000000000000
  10  11  0.000241464130  0.000000000000      0.033223158656  0.000000000000      0.038399361832  0.000000000000
  10  12  0.000467599097  0.000000000000     -0.036200640821  0.000000000000      0.078560441480  0.000000000000
  10  13 -0.000241464130  0.000000000000      0.033223158655  0.000000000000      0.038399361831  0.000000000000
  10  14 -0.000467599097  0.000000000000     -0.036200640821  0.000000000000      0.078560441479  0.000000000000
  10  15 -0.000241464130  0.000000000000      0.033223158655  0.000000000000     -0.038399361831  0.000000000000
  10  16 -0.000467599097  0.000000000000     -0.036200640821  0.000000000000     -0.078560441479  0.000000000000
  10  17 -0.000000000000  0.000000000000      0.005084447439  0.000000000000     -0.109397449823  0.000000000000
  10  18  0.000000000000  0.000000000000      0.005084447439  0.000000000000      0.109397449823  0.000000000000
  10  19 -0.000000000000  0.000000000000      0.005084447440  0.000000000000      0.109397449825  0.000000000000
  10  20  0.000000000000  0.000000000000      0.005084447440  0.000000000000     -0.109397449825  0.000000000000
  10  21  0.000000000000  0.000000000000     -0.028418858950  0.000000000000      0.000000000000  0.000000000000
  10  22  0.000000000000  0.000000000000     -0.028418858950  0.000000000000      0.000000000000  0.000000000000
  10  23  0.000000000000  0.000000000000     -0.028418858950  0.000000000000      0.000000000000  0.000000000000
  10  24  0.000000000000  0.000000000000     -0.028418858950  0.000000000000      0.000000000000  0.000000000000
  10  25  0.000000000000  0.000000000000      0.046032893440  0.000000000000     -0.135119001508  0.000000000000
  10  26 -0.000000000000  0.000000000000     -0.052626949753  0.000000000000     -0.271236816309  0.000000000000
  10  27 -0.000000000000  0.000000000000      0.046032893440  0.000000000000      0.135119001508  0.000000000000
  10  28  0.000000000000  0.000000000000     -0.052626949753  0.000000000000      0.271236816309  0.000000000000
  10  29 -0.000000000000  0.000000000000      0.046032893442  0.000000000000      0.135119001510  0.000000000000
  10  30 -0.000000000000  0.000000000000     -0.052626949752  0.000000000000      0.271236816313  0.000000000000
  10  31  0.000000000000  0.000000000000      0.046032893442  0.000000000000     -0.135119001510  0.000000000000
  10  32  0.000000000000  0.000000000000     -0.052626949752  0.000000000000     -0.271236816313  0.000000000000
  10  33  0.000000000000  0.000000000000     -0.020475790366  0.000000000000      0.000000000000  0.000000000000
  10  34  0.000000000000  0.000000000000     -0.020475790367  0.000000000000      0.000000000000  0.000000000000
  10  35  0.000000000000  0.000000000000     -0.044381909638  0.000000000000      0.000000000000  0.000000000000
  10  36  0.000000000000  0.000000000000     -0.044381909637  0.000000000000      0.000000000000  0.000000000000
  10  37  0.000000000000  0.000000000000     -0.225006901851  0.000000000000      0.000000000000  0.000000000000
  10  38  0.000000000000  0.000000000000     -0.225006901851  0.000000000000      0.000000000000  0.000000000000
  10  39  0.000000000000  0.000000000000     -0.225006901850  0.000000000000      0.000000000000  0.000000000000
  10  40  0.000000000000  0.000000000000     -0.225006901851  0.000000000000     -0.000000000000  0.000000000000
  10  41  0.000000000000  0.000000000000      0.370241363533  0.000000000000      0.000000000000  0.000000000000
  10  42 -0.000000000000  0.000000000000      0.370241363527  0.000000000000      0.000000000000  0.000000000000
  11   1 -0.022520321078  0.000000000000     -0.036602388084  0.000000000000      0.044809499807  0.000000000000
  11   2  0.157669351419  0.000000000000     -0.025789580102  0.000000000000      0.065342800381  0.000000000000
  11   3  0.022520321078  0.000000000000      0.036602388084  0.000000000000      0.044809499807  0.000000000000
  11   4 -0.157669351419  0.000000000000      0.025789580102  0.000000000000      0.065342800381  0.000000000000
  11   5 -0.022520321078  0.000000000000      0.036602388084  0.000000000000      0.044809499807  0.000000000000
  11   6  0.157669351419  0.000000000000      0.025789580102  0.000000000000      0.065342800381  0.000000000000
  11   7  0.022520321078  0.000000000000     -0.036602388084  0.000000000000      0.044809499807  0.000000000000
  11   8 -0.157669351419  0.000000000000     -0.025789580102  0.000000000000      0.065342800381  0.000000000000
  11   9  0.022520321078  0.000000000000      0.036602388084  0.000000000000     -0.044809499807  0.000000000000
  11  10 -0.157669351419  0.000000000000      0.025789580102  0.000000000000     -0.065342800381  0.000000000000
  11  11 -0.022520321078  0.000000000000     -0.036602388084  0.000000000000     -0.044809499807  0.000000000000
  11  12  0.157669351419  0.000000000000     -0.025789580102  0.000000000000     -0.065342800381  0.000000000000
  11  13  0.022520321078  0.000000000000     -0.036602388084  0.000000000000     -0.044809499807  0.000000000000
  11  14 -0.157669351419  0.000000000000     -0.025789580102  0.000000000000     -0.065342800381  0.000000000000
  11  15 -0.022520321078  0.000000000000      0.036602388084  0.000000000000     -0.044809499807  0.000000000000
  11  16  0.157669351419  0.000000000000      0.025789580102  0.000000000000     -0.065342800381  0.000000000000
  11  17  0.088184466858  0.000000000000     -0.000000000000  0.000000000000      0.000000000000  0.000000000000
  11  18 -0.088184466859  0.000000000000     -0.000000000000  0.000000000000     -0.000000000000  0.000000000000
  11  19  0.088184466859  0.000000000000      0.000000000000  0.000000000000      0.000000000000  0.000000000000
  11  20 -0.088184466858  0.000000000000      0.000000000000  0.000000000000     -0.000000000000  0.000000000000
  11  21  0.000000000000  0.000000000000     -0.012318121229  0.000000000000     -0.000000000000  0.000000000000
  11  22  0.000000000000  0.000000000000      0.012318121229  0.000000000000      0.000000000000  0.000000000000
  11  23  0.000000000000  0.000000000000      0.012318121229  0.000000000000      0.000000000000  0.000000000000
  11  24  0.000000000000  0.000000000000     -0.012318121229  0.000000000000     -0.000000000000  0.000000000000
  11  25  0.040109071872  0.000000000000     -0.000000000000  0.000000000000      0.000000000000  0.000000000000
  11  26  0.379035549090  0.000000000000     -0.000000000000  0.000000000000      0.000000000000  0.000000000000
  11  27 -0.040109071872  0.000000000000     -0.000000000000  0.000000000000     -0.000000000000  0.000000000000
  11  28 -0.379035549091  0.000000000000     -0.000000000000  0.000000000000     -0.000000000000  0.000000000000
  11  29  0.040109071872  0.000000000000      0.000000000000  0.000000000000      0.000000000000  0.000000000000
  11  30  0.379035549090  0.000000000000      0.000000000000  0.000000000000      0.000000000000  0.000000000000
  11  31 -0.040109071872  0.000000000000      0.000000000000  0.000000000000     -0.000000000000  0.000000000000
  11  32 -0.379035549090  0.000000000000      0.000000000000  0.000000000000     -0.000000000000  0.000000000000
  11  33  0.000000000000  0.000000000000     -0.000000000000  0.000000000000     -0.000000000000  0.000000000000
  11  34 -0.000000000000  0.000000000000     -0.000000000000  0.000000000000     -0.000000000000  0.000000000000
  11  35  0.000000000000  0.000000000000     -0.000000000000  0.000000000000     -0.000000000000  0.000000000000
  11  36 -0.000000000000  0.000000000000      0.000000000000  0.000000000000     -0.000000000000  0.000000000000
  11  37  0.000000000000  0.000000000000      0.171745974966  0.000000000000      0.000000000000  0.000000000000
  11  38  0.000000000000  0.000000000000     -0.171745974967  0.000000000000     -0.000000000000  0.000000000000
  11  39 -0.000000000000  0.000000000000     -0.171745974967  0.000000000000      0.000000000000  0.000000000000
  11  40 -0.000000000000  0.000000000000      0.171745974967  0.000000000000     -0.000000000000  0.000000000000
  11  41  0.000000000000  0.000000000000      0.000000000000  0.000000000000     -0.000000000000  0.000000000000
  11  42 -0.000000000000  0.000000000000      0.000000000000  0.000000000000     -0.000000000000  0.000000000000
  12   1  0.000400798180  0.000000000000     -0.049965972299  0.000000000000     -0.008877650139  0.000000000000
  12   2  0.000393782239  0.000000000000     -0.065031209529  0.000000000000     -0.017471986828  0.000000000000
  12   3  0.000400798180  0.000000000000     -0.049965972299  0.000000000000      0.008877650139  0.000000000000
  12   4  0.000393782239  0.000000000000     -0.065031209529  0.000000000000      0.017471986828  0.000000000000
  12   5  0.000400798180  0.000000000000      0.049965972299  0.000000000000     -0.008877650139  0.000000000000
  12   6  0.000393782239  0.000000000000      0.065031209529  0.000000000000     -0.017471986828  0.000000000000
  12   7  0.000400798180  0.000000000000      0.049965972299  0.000000000000      0.008877650139  0.000000000000
  12   8  0.000393782239  0.000000000000      0.065031209529  0.000000000000      0.017471986828  0.000000000000
  12   9 -0.000400798180  0.000000000000      0.049965972299  0.000000000000      0.008877650139  0.000000000000
  12  10 -0.000393782239  0.000000000000      0.065031209529  0.000000000000      0.017471986828  0.000000000000
  12  11 -0.000400798180  0.000000000000      0.049965972299  0.000000000000     -0.008877650139  0.000000000000
  12  12 -0.000393782239  0.000000000000      0.065031209529  0.000000000000     -0.017471986828  0.000000000000
  12  13 -0.000400798180  0.000000000000     -0.049965972299  0.000000000000      0.008877650139  0.000000000000
  12  14 -0.000393782239  0.000000000000     -0.065031209529  0.000000000000      0.017471986828  0.000000000000
  12  15 -0.000400798180  0.000000000000     -0.049965972299  0.000000000000     -0.008877650139  0.000000000000
  12  16 -0.000393782239  0.000000000000     -0.065031209529  0.000000000000     -0.017471986828  0.000000000000
  12  17 -0.000000000000  0.000000000000     -0.057008049352  0.000000000000     -0.022358174739  0.000000000000
  12  18 -0.000000000000  0.000000000000     -0.057008049352  0.000000000000      0.022358174739  0.000000000000
  12  19 -0.000000000000  0.000000000000      0.057008049352  0.000000000000     -0.022358174739  0.000000000000
  12  20  0.000000000000  0.000000000000      0.057008049352  0.000000000000      0.022358174739  0.000000000000
  12  21  0.000000000000  0.000000000000     -0.065038814760  0.000000000000      0.000000000000  0.000000000000
  12  22  0.000000000000  0.000000000000     -0.065038814760  0.000000000000     -0.000000000000  0.000000000000
  12  23 -0.000000000000  0.000000000000      0.065038814760  0.000000000000      0.000000000000  0.000000000000
  12  24 -0.000000000000  0.000000000000      0.065038814760  0.000000000000     -0.000000000000  0.000000000000
  12  25 -0.000000000000  0.000000000000     -0.190154865361  0.000000000000     -0.031264606602  0.000000000000
  12  26 -0.000000000000  0.000000000000     -0.208764421846  0.000000000000     -0.060721300363  0.000000000000
  12  27 -0.000000000000  0.000000000000     -0.190154865361  0.000000000000      0.031264606602  0.000000000000
  12  28  0.000000000000  0.000000000000     -0.208764421846  0.000000000000      0.060721300363  0.000000000000
  12  29 -0.000000000000  0.000000000000      0.190154865361  0.000000000000     -0.031264606602  0.000000000000
  12  30 -0.000000000000  0.000000000000      0.208764421846  0.000000000000     -0.060721300363  0.000000000000
  12  31  0.000000000000  0.000000000000      0.190154865361  0.000000000000      0.031264606602  0.000000000000
  12  32  0.000000000000  0.000000000000      0.208764421846  0.000000000000      0.060721300363  0.000000000000
  12  33  0.000000000000  0.000000000000     -0.220204016861  0.000000000000      0.000000000000  0.000000000000
  12  34  0.000000000000  0.000000000000      0.220204016861  0.000000000000      0.000000000000  0.000000000000
  12  35 -0.000000000000  0.000000000000     -0.226810253217  0.000000000000     -0.000000000000  0.000000000000
  12  36 -0.000000000000  0.000000000000      0.226810253217  0.000000000000      0.000000000000  0.000000000000
  12  37  0.000000000000  0.000000000000     -0.292891672737  0.000000000000     -0.000000000000  0.000000000000
  12  38  0.000000000000  0.000000000000     -0.292891672737  0.000000000000      0.000000000000  0.000000000000
  12  39 -0.000000000000  0.000000000000      0.292891672737  0.000000000000     -0.000000000000  0.000000000000
  12  40 -0.000000000000  0.000000000000      0.292891672737  0.000000000000      0.000000000000  0.000000000000
  12  41  0.000000000000  0.000000000000     -0.123629654628  0.000000000000      0.000000000000  0.000000000000
  12  42  0.000000000000  0.000000000000      0.123629654628  0.000000000000      0.000000000000  0.000000000000
  13   1 -0.090786087043  0.000000000000     -0.033983574789  0.000000000000      0.077495591039  0.000000000000
  13   2  0.167129566140  0.000000000000     -0.037845971621  0.000000000000      0.089246405398  0.000000000000
  13   3 -0.090786087043  0.000000000000     -0.033983574789  0.000000000000     -0.077495591039  0.000000000000
  13   4  0.167129566140  0.000000000000     -0.037845971621  0.000000000000     -0.089246405398  0.000000000000
  13   5  0.090786087043  0.000000000000     -0.033983574789  0.000000000000     -0.077495591039  0.000000000000
  13   6 -0.167129566140  0.000000000000     -0.037845971621  0.000000000000     -0.089246405398  0.000000000000
  13   7  0.090786087044  0.000000000000     -0.033983574789  0.000000000000      0.077495591039  0.000000000000
  13   8 -0.167129566140  0.000000000000     -0.037845971621  0.000000000000      0.089246405398  0.000000000000
  13   9  0.090786087044  0.000000000000      0.033983574789  0.000000000000     -0.077495591039  0.000000000000
  13  10 -0.167129566140  0.000000000000      0.037845971621  0.000000000000     -0.089246405398  0.000000000000
  13  11  0.090786087043  0.000000000000      0.033983574789  0.000000000000      0.077495591039  0.000000000000
  13  12 -0.167129566140  0.000000000000      0.037845971621  0.000000000000      0.089246405398  0.000000000000
  13  13 -0.090786087043  0.000000000000      0.033983574789  0.000000000000      0.077495591039  0.000000000000
  13  14  0.167129566140  0.000000000000      0.037845971621  0.000000000000      0.089246405398  0.000000000000
  13  15 -0.090786087043  0.000000000000      0.033983574789  0.000000000000     -0.077495591039  0.000000000000
  13  16  0.167129566140  0.000000000000      0.037845971621  0.000000000000     -0.089246405398  0.000000000000
  13  17  0.078212754938  0.000000000000      0.000000000000  0.000000000000      0.000000000000  0.000000000000
  13  18  0.078212754938  0.000000000000      0.000000000000  0.000000000000     -0.000000000000  0.000000000000
  13  19 -0.078212754938  0.000000000000      0.000000000000  0.000000000000     -0.000000000000  0.000000000000
  13  20 -0.078212754938  0.000000000000      0.000000000000  0.000000000000     -0.000000000000  0.000000000000
  13  21  0.007697496263  0.000000000000      0.000000000000  0.000000000000      0.023943409036  0.000000000000
  13  22  0.007697496263  0.000000000000      0.000000000000  0.000000000000     -0.023943409036  0.000000000000
  13  23 -0.007697496263  0.000000000000     -0.000000000000  0.000000000000     -0.023943409036  0.000000000000
  13  24 -0.007697496263  0.000000000000      0.000000000000  0.000000000000      0.023943409036  0.000000000000
  13  25 -0.115854501260  0.000000000000      0.000000000000  0.000000000000      0.000000000000  0.000000000000
  13  26  0.350810823805  0.000000000000      0.000000000000  0.000000000000      0.000000000000  0.000000000000
  13  27 -0.115854501260  0.000000000000      0.000000000000  0.000000000000      0.000000000000  0.000000000000
  13  28  0.350810823804  0.000000000000      0.000000000000  0.000000000000     -0.000000000000  0.000000000000
  13  29  0.115854501260  0.000000000000      0.000000000000  0.000000000000     -0.000000000000  0.000000000000
  13  30 -0.350810823804  0.000000000000      0.000000000000  0.000000000000     -0.000000000000  0.000000000000
  13  31  0.115854501260  0.000000000000      0.000000000000  0.000000000000     -0.000000000000  0.000000000000
  13  32 -0.350810823805  0.000000000000      0.000000000000  0.000000000000     -0.000000000000  0.000000000000
  13  33 -0.008822329969  0.000000000000     -0.000000000000  0.000000000000     -0.000000000000  0.000000000000
  13  34  0.008822329969  0.000000000000     -0.000000000000  0.000000000000      0.000000000000  0.000000000000
  13  35 -0.033069470255  0.000000000000      0.000000000000  0.000000000000      0.000000000000  0.000000000000
  13  36  0.033069470255  0.000000000000      0.000000000000  0.000000000000     -0.000000000000  0.000000000000
  13  37  0.000935604175  0.000000000000      0.000000000000  0.000000000000      0.013630799885  0.000000000000
  13  38  0.000935604175  0.000000000000     -0.000000000000  0.000000000000     -0.013630799885  0.000000000000
  13  39 -0.000935604175  0.000000000000     -0.000000000000  0.000000000000     -0.013630799885  0.000000000000
  13  40 -0.000935604175  0.000000000000     -0.000000000000  0.000000000000      0.013630799885  0.000000000000
  13  41 -0.032346670800  0.000000000000      0.000000000000  0.000000000000     -0.000000000000  0.000000000000
  13  42  0.032346670800  0.000000000000      0.000000000000  0.000000000000      0.000000000000  0.000000000000
  14   1  0.060394266572  0.000000000000     -0.025017204293  0.000000000000     -0.010253377480  0.000000000000
  14   2  0.087479105686  0.000000000000     -0.019026607059  0.000000000000      0.005509913834  0.000000000000
  14   3  0.060394266572  0.000000000000     -0.025017204293  0.000000000000      0.010253377480  0.000000000000
  14   4  0.087479105686  0.000000000000     -0.019026607059  0.000000000000     -0.005509913834  0.000000000000
  14   5  0.060394266572  0.000000000000      0.025017204293  0.000000000000     -0.010253377480  0.000000000000
  14   6  0.087479105686  0.000000000000      0.019026607059  0.000000000000      0.005509913834  0.000000000000
  14   7  0.060394266572  0.000000000000      0.025017204293  0.000000000000      0.010253377480  0.000000000000
  14   8  0.087479105686  0.000000000000      0.019026607059  0.000000000000     -0.005509913834  0.000000000000
  14   9  0.060394266572  0.000000000000     -0.025017204293  0.000000000000     -0.010253377480  0.000000000000
  14  10  0.087479105686  0.000000000000     -0.019026607059  0.000000000000      0.005509913835  0.000000000000
  14  11  0.060394266572  0.000000000000     -0.025017204293  0.000000000000      0.010253377480  0.000000000000
  14  12  0.087479105686  0.000000000000     -0.019026607059  0.000000000000     -0.005509913835  0.000000000000
  14  13  0.060394266572  0.000000000000      0.025017204293  0.000000000000     -0.010253377480  0.000000000000
  14  14  0.087479105686  0.000000000000      0.019026607059  0.000000000000      0.005509913835  0.000000000000
  14  15  0.060394266572  0.000000000000      0.025017204293  0.000000000000      0.010253377480  0.000000000000
  14  16  0.087479105686  0.000000000000      0.019026607059  0.000000000000     -0.005509913835  0.000000000000
  14  17  0.095458348537  0.000000000000     -0.000000000000  0.000000000000     -0.000000000000  0.000000000000
  14  18  0.095458348537  0.000000000000     -0.000000000000  0.000000000000      0.000000000000  0.000000000000
  14  19  0.095458348537  0.000000000000      0.000000000000  0.000000000000     -0.000000000000  0.000000000000
  14  20  0.095458348537  0.000000000000      0.000000000000  0.000000000000      0.000000000000  0.000000000000
  14  21 -0.011336220727  0.000000000000     -0.000000000000  0.000000000000     -0.031915330188  0.000000000000
  14  22 -0.011336220727  0.000000000000     -0.000000000000  0.000000000000      0.031915330188  0.000000000000
  14  23 -0.011336220727  0.000000000000      0.000000000000  0.000000000000     -0.031915330188  0.000000000000
  14  24 -0.011336220727  0.000000000000      0.000000000000  0.000000000000      0.031915330188  0.000000000000
  14  25  0.188364804749  0.000000000000     -0.000000000000  0.000000000000     -0.000000000000  0.000000000000
  14  26  0.286953202824  0.000000000000     -0.000000000000  0.000000000000     -0.000000000000  0.000000000000
  14  27  0.188364804749  0.000000000000     -0.000000000000  0.000000000000      0.000000000000  0.000000000000
  14  28  0.286953202824  0.000000000000     -0.000000000000  0.000000000000      0.000000000000  0.000000000000
  14  29  0.188364804749  0.000000000000      0.000000000000  0.000000000000     -0.000000000000  0.000000000000
  14  30  0.286953202824  0.000000000000      0.000000000000  0.000000000000     -0.000000000000  0.000000000000
  14  31  0.188364804749  0.000000000000      0.000000000000  0.000000000000      0.000000000000  0.000000000000
  14  32  0.286953202824  0.000000000000      0.000000000000  0.000000000000      0.000000000000  0.000000000000
  14  33 -0.146278862083  0.000000000000     -0.000000000000  0.000000000000      0.000000000000  0.000000000000
  14  34 -0.146278862083  0.000000000000     -0.000000000000  0.000000000000      0.000000000000  0.000000000000
  14  35  0.048401760259  0.000000000000     -0.000000000000  0.000000000000     -0.000000000000  0.000000000000
  14  36  0.048401760258  0.000000000000      0.000000000000  0.000000000000     -0.000000000000  0.000000000000
  14  37 -0.074162010458  0.000000000000      0.000000000000  0.000000000000      0.148459967577  0.000000000000
  14  38 -0.074162010458  0.000000000000     -0.000000000000  0.000000000000     -0.148459967577  0.000000000000
  14  39 -0.074162010458  0.000000000000     -0.000000000000  0.000000000000      0.148459967577  0.000000000000
  14  40 -0.074162010458  0.000000000000     -0.000000000000  0.000000000000     -0.148459967577  0.000000000000
  14  41 -0.339587492098  0.000000000000      0.000000000000  0.000000000000      0.000000000000  0.000000000000
  14  42 -0.339587492098  0.000000000000     -0.000000000000  0.000000000000      0.000000000000  0.000000000000
  15   1  0.000383384943  0.000000000000     -0.034691889680  0.000000000000     -0.010527838044  0.000000000000
  15   2 -0.000193357065  0.000000000000     -0.057354027447  0.000000000000     -0.023582694053  0.000000000000
  15   3  0.000383384943  0.000000000000     -0.034691889680  0.000000000000      0.010527838044  0.000000000000
  15   4 -0.000193357065  0.000000000000     -0.057354027447  0.000000000000      0.023582694053  0.000000000000
  15   5 -0.000383384943  0.000000000000     -0.034691889680  0.000000000000      0.010527838044  0.000000000000
  15   6  0.000193357065  0.000000000000     -0.057354027446  0.000000000000      0.023582694053  0.000000000000
  15   7 -0.000383384943  0.000000000000     -0.034691889680  0.000000000000     -0.010527838044  0.000000000000
  15   8  0.000193357065  0.000000000000     -0.057354027446  0.000000000000     -0.023582694052  0.000000000000
  15   9  0.000383384943  0.000000000000     -0.034691889680  0.000000000000     -0.010527838044  0.000000000000
  15  10 -0.000193357065  0.000000000000     -0.057354027446  0.000000000000     -0.023582694053  0.000000000000
  15  11  0.000383384943  0.000000000000     -0.034691889680  0.000000000000      0.010527838044  0.000000000000
  15  12 -0.000193357065  0.000000000000     -0.057354027446  0.000000000000      0.023582694053  0.000000000000
  15  13 -0.000383384943  0.000000000000     -0.034691889680  0.000000000000      0.010527838044  0.000000000000
  15  14  0.000193357065  0.000000000000     -0.057354027447  0.000000000000      0.023582694053  0.000000000000
  15  15 -0.000383384943  0.000000000000     -0.034691889680  0.000000000000     -0.010527838044  0.000000000000
  15  16  0.000193357065  0.000000000000     -0.057354027447  0.000000000000     -0.023582694053  0.000000000000
  15  17  0.000000000000  0.000000000000     -0.043948114532  0.000000000000     -0.031102370464  0.000000000000
  15  18  0.000000000000  0.000000000000     -0.043948114532  0.000000000000      0.031102370464  0.000000000000
  15  19  0.000000000000  0.000000000000     -0.043948114531  0.000000000000      0.031102370464  0.000000000000
  15  20  0.000000000000  0.000000000000     -0.043948114531  0.000000000000     -0.031102370464  0.000000000000
  15  21 -0.000000000000  0.000000000000     -0.040528293718  0.000000000000     -0.000000000000  0.000000000000
  15  22 -0.000000000000  0.000000000000     -0.040528293718  0.000000000000      0.000000000000  0.000000000000
  15  23 -0.000000000000  0.000000000000     -0.040528293718  0.000000000000     -0.000000000000  0.000000000000
  15  24 -0.000000000000  0.000000000000     -0.040528293718  0.000000000000      0.000000000000  0.000000000000
  15  25  0.000000000000  0.000000000000     -0.140595748656  0.000000000000     -0.034381431848  0.000000000000
  15  26  0.000000000000  0.000000000000     -0.170677535346  0.000000000000     -0.079881810811  0.000000000000
  15  27  0.000000000000  0.000000000000     -0.140595748656  0.000000000000      0.034381431848  0.000000000000
  15  28  0.000000000000  0.000000000000     -0.170677535346  0.000000000000      0.079881810811  0.000000000000
  15  29  0.000000000000  0.000000000000     -0.140595748656  0.000000000000      0.034381431848  0.000000000000
  15  30  0.000000000000  0.000000000000     -0.170677535346  0.000000000000      0.079881810811  0.000000000000
  15  31  0.000000000000  0.000000000000     -0.140595748656  0.000000000000     -0.034381431848  0.000000000000
  15  32 -0.000000000000  0.000000000000     -0.170677535346  0.000000000000     -0.079881810811  0.000000000000
  15  33 -0.000000000000  0.000000000000      0.265681083373  0.000000000000     -0.000000000000  0.000000000000
  15  34 -0.000000000000  0.000000000000      0.265681083373  0.000000000000     -0.000000000000  0.000000000000
  15  35  0.000000000000  0.000000000000     -0.178179329150  0.000000000000      0.000000000000  0.000000000000
  15  36  0.000000000000  0.000000000000     -0.178179329149  0.000000000000      0.000000000000  0.000000000000
  15  37 -0.000000000000  0.000000000000      0.332524598454  0.000000000000      0.000000000000  0.000000000000
  15  38 -0.000000000000  0.000000000000      0.332524598454  0.000000000000     -0.000000000000  0.000000000000
  15  39 -0.000000000000  0.000000000000      0.332524598454  0.000000000000      0.000000000000  0.000000000000
  15  40 -0.000000000000  0.000000000000      0.332524598454  0.000000000000     -0.000000000000  0.000000000000
  15  41 -0.000000000000  0.000000000000      0.184050954855  0.000000000000     -0.000000000000  0.000000000000
  15  42 -0.000000000000  0.000000000000      0.184050954855  0.000000000000     -0.000000000000  0.000000000000
  16   1  0.000774820933  0.000000000000     -0.024764575599  0.000000000000     -0.020445413532  0.000000000000
  16   2  0.000176187451  0.000000000000     -0.070795974728  0.000000000000     -0.046215536787  0.000000000000
  16   3  0.000774820933  0.000000000000     -0.024764575599  0.000000000000      0.020445413532  0.000000000000
  16   4  0.000176187451  0.000000000000     -0.070795974728  0.000000000000      0.046215536787  0.000000000000
  16   5  0.000774820933  0.000000000000      0.024764575599  0.000000000000     -0.020445413532  0.000000000000
  16   6  0.000176187451  0.000000000000      0.070795974728  0.000000000000     -0.046215536787  0.000000000000
  16   7  0.000774820933  0.000000000000      0.024764575599  0.000000000000      0.020445413532  0.000000000000
  16   8  0.000176187451  0.000000000000      0.070795974728  0.000000000000      0.046215536787  0.000000000000
  16   9 -0.000774820933  0.000000000000      0.024764575599  0.000000000000      0.020445413532  0.000000000000
  16  10 -0.000176187452  0.000000000000      0.070795974728  0.000000000000      0.046215536787  0.000000000000
  16  11 -0.000774820933  0.000000000000      0.024764575599  0.000000000000     -0.020445413532  0.000000000000
  16  12 -0.000176187452  0.000000000000      0.070795974728  0.000000000000     -0.046215536787  0.000000000000
  16  13 -0.000774820933  0.000000000000     -0.024764575599  0.000000000000      0.020445413532  0.000000000000
  16  14 -0.000176187452  0.000000000000     -0.070795974728  0.000000000000      0.046215536787  0.000000000000
  16  15 -0.000774820933  0.000000000000     -0.024764575599  0.000000000000     -0.020445413532  0.000000000000
  16  16 -0.000176187452  0.000000000000     -0.070795974728  0.000000000000     -0.046215536787  0.000000000000
  16  17 -0.000000000000  0.000000000000     -0.044560322286  0.000000000000     -0.064494401266  0.000000000000
  16  18 -0.000000000000  0.000000000000     -0.044560322286  0.000000000000      0.064494401266  0.000000000000
  16  19 -0.000000000000  0.000000000000      0.044560322286  0.000000000000     -0.064494401266  0.000000000000
  16  20 -0.000000000000  0.000000000000      0.044560322286  0.000000000000      0.064494401266  0.000000000000
  16  21  0.000000000000  0.000000000000     -0.047577706286  0.000000000000      0.000000000000  0.000000000000
  16  22  0.000000000000  0.000000000000     -0.047577706286  0.000000000000     -0.000000000000  0.000000000000
  16  23  0.000000000000  0.000000000000      0.047577706286  0.000000000000      0.000000000000  0.000000000000
  16  24  0.000000000000  0.000000000000      0.047577706286  0.000000000000     -0.000000000000  0.000000000000
  16  25 -0.000000000000  0.000000000000     -0.128185859108  0.000000000000     -0.069655880107  0.000000000000
  16  26 -0.000000000000  0.000000000000     -0.194671229157  0.000000000000     -0.159983866903  0.000000000000
  16  27 -0.000000000000  0.000000000000     -0.128185859108  0.000000000000      0.069655880107  0.000000000000
  16  28 -0.000000000000  0.000000000000     -0.194671229157  0.000000000000      0.159983866903  0.000000000000
  16  29 -0.000000000000  0.000000000000      0.128185859108  0.000000000000     -0.069655880107  0.000000000000
  16  30 -0.000000000000  0.000000000000      0.194671229157  0.000000000000     -0.159983866903  0.000000000000
  16  31 -0.000000000000  0.000000000000      0.128185859108  0.000000000000      0.069655880107  0.000000000000
  16  32 -0.000000000000  0.000000000000      0.194671229157  0.000000000000      0.159983866903  0.000000000000
  16  33  0.000000000000  0.000000000000      0.224639176328  0.000000000000     -0.000000000000  0.000000000000
  16  34  0.000000000000  0.000000000000     -0.224639176329  0.000000000000     -0.000000000000  0.000000000000
  16  35 -0.000000000000  0.000000000000     -0.193706883866  0.000000000000     -0.000000000000  0.000000000000
  16  36  0.000000000000  0.000000000000      0.193706883866  0.000000000000      0.000000000000  0.000000000000
  16  37  0.000000000000  0.000000000000      0.300427234119  0.000000000000     -0.000000000000  0.000000000000
  16  38  0.000000000000  0.000000000000      0.300427234119  0.000000000000      0.000000000000  0.000000000000
  16  39  0.000000000000  0.000000000000     -0.300427234119  0.000000000000     -0.000000000000  0.000000000000
  16  40  0.000000000000  0.000000000000     -0.300427234119  0.000000000000      0.000000000000  0.000000000000
  16  41  0.000000000000  0.000000000000      0.111418997436  0.000000000000     -0.000000000000  0.000000000000
  16  42  0.000000000000  0.000000000000     -0.111418997437  0.000000000000     -0.000000000000  0.000000000000
  17   1 -0.063895175602  0.000000000000     -0.007360128652  0.000000000000      0.044823474804  0.000000000000
  17   2  0.067279109445  0.000000000000     -0.016250909899  0.000000000000      0.046875227701  0.000000000000
  17   3  0.063895175602  0.000000000000      0.007360128652  0.000000000000      0.044823474804  0.000000000000
  17   4 -0.067279109445  0.000000000000      0.016250909899  0.000000000000      0.046875227701  0.000000000000
  17   5 -0.063895175602  0.000000000000      0.007360128652  0.000000000000      0.044823474804  0.000000000000
  17   6  0.067279109445  0.000000000000      0.016250909899  0.000000000000      0.046875227701  0.000000000000
  17   7  0.063895175602  0.000000000000     -0.007360128652  0.000000000000      0.044823474804  0.000000000000
  17   8 -0.067279109445  0.000000000000     -0.016250909899  0.000000000000      0.046875227701  0.000000000000
  17   9  0.063895175602  0.000000000000      0.007360128652  0.000000000000     -0.044823474804  0.000000000000
  17  10 -0.067279109445  0.000000000000      0.016250909899  0.000000000000     -0.046875227701  0.000000000000
  17  11 -0.063895175602  0.000000000000     -0.007360128652  0.000000000000     -0.044823474804  0.000000000000
  17  12  0.067279109445  0.000000000000     -0.016250909899  0.000000000000     -0.046875227701  0.000000000000
  17  13  0.063895175602  0.000000000000     -0.007360128652  0.000000000000     -0.044823474804  0.000000000000
  17  14 -0.067279109445  0.000000000000     -0.016250909899  0.000000000000     -0.046875227701  0.000000000000
  17  15 -0.063895175602  0.000000000000      0.007360128652  0.000000000000     -0.044823474804  0.000000000000
  17  16  0.067279109445  0.000000000000      0.016250909899  0.000000000000     -0.046875227701  0.000000000000
  17  17  0.018919940489  0.000000000000     -0.000000000000  0.000000000000      0.000000000000  0.000000000000
  17  18 -0.018919940489  0.000000000000     -0.000000000000  0.000000000000      0.000000000000  0.000000000000
  17  19  0.018919940489  0.000000000000      0.000000000000  0.000000000000     -0.000000000000  0.000000000000
  17  20 -0.018919940489  0.000000000000      0.000000000000  0.000000000000     -0.000000000000  0.000000000000
  17  21 -0.000000000000  0.000000000000      0.028892608583  0.000000000000      0.000000000000  0.000000000000
  17  22  0.000000000000  0.000000000000     -0.028892608583  0.000000000000      0.000000000000  0.000000000000
  17  23  0.000000000000  0.000000000000     -0.028892608583  0.000000000000     -0.000000000000  0.000000000000
  17  24 -0.000000000000  0.000000000000      0.028892608583  0.000000000000     -0.000000000000  0.000000000000
  17  25 -0.108444416862  0.000000000000     -0.000000000000  0.000000000000      0.000000000000  0.000000000000
  17  26  0.115402656333  0.000000000000     -0.000000000000  0.000000000000      0.000000000000  0.000000000000
  17  27  0.108444416862  0.000000000000     -0.000000000000  0.000000000000      0.000000000000  0.000000000000
  17  28 -0.115402656333  0.000000000000     -0.000000000000  0.000000000000      0.000000000000  0.000000000000
  17  29 -0.108444416862  0.000000000000      0.000000000000  0.000000000000     -0.000000000000  0.000000000000
  17  30  0.115402656332  0.000000000000      0.000000000000  0.000000000000     -0.000000000000  0.000000000000
  17  31  0.108444416862  0.000000000000      0.000000000000  0.000000000000     -0.000000000000  0.000000000000
  17  32 -0.115402656332  0.000000000000      0.000000000000  0.000000000000     -0.000000000000  0.000000000000
  17  33 -0.000000000000  0.000000000000      0.000000000000  0.000000000000     -0.000000000000  0.000000000000
  17  34  0.000000000000  0.000000000000     -0.000000000000  0.000000000000      0.000000000000  0.000000000000
  17  35  0.000000000000  0.000000000000     -0.000000000000  0.000000000000      0.000000000000  0.000000000000
  17  36 -0.000000000000  0.000000000000      0.000000000000  0.000000000000     -0.000000000000  0.000000000000
  17  37  0.000000000000  0.000000000000     -0.444366690307  0.000000000000     -0.000000000000  0.000000000000
  17  38  0.000000000000  0.000000000000      0.444366690307  0.000000000000     -0.000000000000  0.000000000000
  17  39 -0.000000000000  0.000000000000      0.444366690307  0.000000000000      0.000000000000  0.000000000000
  17  40 -0.000000000000  0.000000000000     -0.444366690307  0.000000000000      0.000000000000  0.000000000000
  17  41 -0.000000000000  0.000000000000      0.000000000000  0.000000000000     -0.000000000000  0.000000000000
  17  42  0.000000000000  0.000000000000     -0.000000000000  0.000000000000      0.000000000000  0.000000000000
  18   1 -0.000408625682  0.000000000000     -0.018430957534  0.000000000000      0.048746738752  0.000000000000
  18   2  0.000164475887  0.000000000000      0.024511917627  0.000000000000      0.074452357824  0.000000000000
  18   3  0.000408625682  0.000000000000      0.018430957534  0.000000000000      0.048746738752  0.000000000000
  18   4 -0.000164475887  0.000000000000     -0.024511917627  0.000000000000      0.074452357824  0.000000000000
  18   5  0.000408625682  0.000000000000     -0.018430957534  0.000000000000     -0.048746738752  0.000000000000
  18   6 -0.000164475887  0.000000000000      0.024511917627  0.000000000000     -0.074452357824  0.000000000000
  18   7 -0.000408625682  0.000000000000      0.018430957534  0.000000000000     -0.048746738752  0.000000000000
  18   8  0.000164475887  0.000000000000     -0.024511917627  0.000000000000     -0.074452357824  0.000000000000
  18   9  0.000408625682  0.000000000000      0.018430957534  0.000000000000     -0.048746738752  0.000000000000
  18  10 -0.000164475887  0.000000000000     -0.024511917627  0.000000000000     -0.074452357824  0.000000000000
  18  11 -0.000408625682  0.000000000000     -0.018430957534  0.000000000000     -0.048746738752  0.000000000000
  18  12  0.000164475887  0.000000000000      0.024511917627  0.000000000000     -0.074452357824  0.000000000000
  18  13 -0.000408625682  0.000000000000      0.018430957534  0.000000000000      0.048746738752  0.000000000000
  18  14  0.000164475887  0.000000000000     -0.024511917627  0.000000000000      0.074452357824  0.000000000000
  18  15  0.000408625682  0.000000000000     -0.018430957534  0.000000000000      0.048746738752  0.000000000000
  18  16 -0.000164475887  0.000000000000      0.024511917627  0.000000000000      0.074452357824  0.000000000000
  18  17 -0.000000000000  0.000000000000     -0.003453428174  0.000000000000      0.093923004381  0.000000000000
  18  18  0.000000000000  0.000000000000      0.003453428174  0.000000000000      0.093923004381  0.000000000000
  18  19 -0.000000000000  0.000000000000     -0.003453428174  0.000000000000     -0.093923004381  0.000000000000
  18  20  0.000000000000  0.000000000000      0.003453428174  0.000000000000     -0.093923004381  0.000000000000
  18  21 -0.002061403717  0.000000000000     -0.000000000000  0.000000000000      0.037181026067  0.000000000000
  18  22  0.002061403717  0.000000000000      0.000000000000  0.000000000000      0.037181026067  0.000000000000
  18  23  0.002061403717  0.000000000000      0.000000000000  0.000000000000     -0.037181026066  0.000000000000
  18  24 -0.002061403717  0.000000000000     -0.000000000000  0.000000000000     -0.037181026066  0.000000000000
  18  25  0.000000000000  0.000000000000     -0.020620834085  0.000000000000      0.170756767380  0.000000000000
  18  26 -0.000000000000  0.000000000000      0.033315081903  0.000000000000      0.254844276851  0.000000000000
  18  27  0.000000000000  0.000000000000      0.020620834085  0.000000000000      0.170756767380  0.000000000000
  18  28  0.000000000000  0.000000000000     -0.033315081903  0.000000000000      0.254844276851  0.000000000000
  18  29  0.000000000000  0.000000000000     -0.020620834085  0.000000000000     -0.170756767379  0.000000000000
  18  30 -0.000000000000  0.000000000000      0.033315081903  0.000000000000     -0.254844276851  0.000000000000
  18  31 -0.000000000000  0.000000000000      0.020620834085  0.000000000000     -0.170756767379  0.000000000000
  18  32 -0.000000000000  0.000000000000     -0.033315081903  0.000000000000     -0.254844276851  0.000000000000
  18  33 -0.000000000000  0.000000000000      0.000000000000  0.000000000000     -0.242537375452  0.000000000000
  18  34  0.000000000000  0.000000000000     -0.000000000000  0.000000000000      0.242537375452  0.000000000000
  18  35  0.000000000000  0.000000000000     -0.000000000000  0.000000000000      0.133234331762  0.000000000000
  18  36 -0.000000000000  0.000000000000      0.000000000000  0.000000000000     -0.133234331761  0.000000000000
  18  37  0.011159793957  0.000000000000      0.000000000000  0.000000000000     -0.236732483350  0.000000000000
  18  38 -0.011159793957  0.000000000000     -0.000000000000  0.000000000000     -0.236732483350  0.000000000000
  18  39 -0.011159793957  0.000000000000     -0.000000000000  0.000000000000      0.236732483350  0.000000000000
  18  40  0.011159793957  0.000000000000      0.000000000000  0.000000000000      0.236732483350  0.000000000000
  18  41 -0.000000000000  0.000000000000     -0.000000000000  0.000000000000     -0.252849073801  0.000000000000
  18  42  0.000000000000  0.000000000000      0.000000000000  0.000000000000      0.252849073801  0.000000000000
  19   1 -0.013383012533  0.000000000000     -0.014325145221  0.000000000000      0.019621214381  0.000000000000
  19   2  0.068340056984  0.000000000000     -0.012181482800  0.000000000000      0.031656005895  0.000000000000
  19   3  0.013383012533  0.000000000000      0.014325145221  0.000000000000      0.019621214381  0.000000000000
  19   4 -0.068340056984  0.000000000000      0.012181482800  0.000000000000      0.031656005895  0.000000000000
  19   5  0.013383012533  0.000000000000     -0.014325145221  0.000000000000     -0.019621214381  0.000000000000
  19   6 -0.068340056984  0.000000000000     -0.012181482800  0.000000000000     -0.031656005895  0.000000000000
  19   7 -0.013383012533  0.000000000000      0.014325145221  0.000000000000     -0.019621214381  0.000000000000
  19   8  0.068340056984  0.000000000000      0.012181482800  0.000000000000     -0.031656005895  0.000000000000
  19   9 -0.013383012533  0.000000000000     -0.014325145221  0.000000000000      0.019621214381  0.000000000000
  19  10  0.068340056984  0.000000000000     -0.012181482800  0.000000000000      0.031656005895  0.000000000000
  19  11  0.013383012533  0.000000000000      0.014325145221  0.000000000000      0.019621214381  0.000000000000
  19  12 -0.068340056984  0.000000000000      0.012181482800  0.000000000000      0.031656005895  0.000000000000
  19  13  0.013383012533  0.000000000000     -0.014325145221  0.000000000000     -0.019621214381  0.000000000000
  19  14 -0.068340056984  0.000000000000     -0.012181482800  0.000000000000     -0.031656005895  0.000000000000
  19  15 -0.013383012533  0.000000000000      0.014325145221  0.000000000000     -0.019621214381  0.000000000000
  19  16  0.068340056984  0.000000000000      0.012181482800  0.000000000000     -0.031656005895  0.000000000000
  19  17  0.030491493185  0.000000000000      0.000000000000  0.000000000000      0.000000000000  0.000000000000
  19  18 -0.030491493185  0.000000000000      0.000000000000  0.000000000000      0.000000000000  0.000000000000
  19  19 -0.030491493185  0.000000000000     -0.000000000000  0.000000000000      0.000000000000  0.000000000000
  19  20  0.030491493185  0.000000000000     -0.000000000000  0.000000000000      0.000000000000  0.000000000000
  19  21 -0.000000000000  0.000000000000      0.012085629465  0.000000000000      0.000000000000  0.000000000000
  19  22 -0.000000000000  0.000000000000     -0.012085629465  0.000000000000      0.000000000000  0.000000000000
  19  23 -0.000000000000  0.000000000000      0.012085629465  0.000000000000     -0.000000000000  0.000000000000
  19  24  0.000000000000  0.000000000000     -0.012085629465  0.000000000000      0.000000000000  0.000000000000
  19  25  0.004369492417  0.000000000000      0.000000000000  0.000000000000      0.000000000000  0.000000000000
  19  26  0.156086488675  0.000000000000      0.000000000000  0.000000000000      0.000000000000  0.000000000000
  19  27 -0.004369492417  0.000000000000      0.000000000000  0.000000000000      0.000000000000  0.000000000000
  19  28 -0.156086488675  0.000000000000     -0.000000000000  0.000000000000      0.000000000000  0.000000000000
  19  29 -0.004369492417  0.000000000000     -0.000000000000  0.000000000000      0.000000000000  0.000000000000
  19  30 -0.156086488675  0.000000000000     -0.000000000000  0.000000000000      0.000000000000  0.000000000000
  19  31  0.004369492417  0.000000000000     -0.000000000000  0.000000000000      0.000000000000  0.000000000000
  19  32  0.156086488675  0.000000000000     -0.000000000000  0.000000000000      0.000000000000  0.000000000000
  19  33  0.000000000000  0.000000000000     -0.000000000000  0.000000000000     -0.000000000000  0.000000000000
  19  34 -0.000000000000  0.000000000000      0.000000000000  0.000000000000     -0.000000000000  0.000000000000
  19  35 -0.000000000000  0.000000000000      0.000000000000  0.000000000000      0.000000000000  0.000000000000
  19  36  0.000000000000  0.000000000000     -0.000000000000  0.000000000000      0.000000000000  0.000000000000
  19  37 -0.000000000000  0.000000000000     -0.459741012988  0.000000000000     -0.000000000000  0.000000000000
  19  38 -0.000000000000  0.000000000000      0.459741012988  0.000000000000     -0.000000000000  0.000000000000
  19  39  0.000000000000  0.000000000000     -0.459741012988  0.000000000000     -0.000000000000  0.000000000000
  19  40  0.000000000000  0.000000000000      0.459741012988  0.000000000000     -0.000000000000  0.000000000000
  19  41  0.000000000000  0.000000000000     -0.000000000000  0.000000000000     -0.000000000000  0.000000000000
  19  42 -0.000000000000  0.000000000000      0.000000000000  0.000000000000     -0.000000000000  0.000000000000
  20   1  0.063690404585  0.000000000000      0.004606530792  0.000000000000     -0.020201726948  0.000000000000
  20   2  0.011397708419  0.000000000000      0.012914830069  0.000000000000     -0.011701644119  0.000000000000
  20   3  0.063690404585  0.000000000000      0.004606530792  0.000000000000      0.020201726948  0.000000000000
  20   4  0.011397708419  0.000000000000      0.012914830069  0.000000000000      0.011701644119  0.000000000000
  20   5 -0.063690404585  0.000000000000      0.004606530792  0.000000000000      0.020201726948  0.000000000000
  20   6 -0.011397708419  0.000000000000      0.012914830069  0.000000000000      0.011701644119  0.000000000000
  20   7 -0.063690404585  0.000000000000      0.004606530792  0.000000000000     -0.020201726948  0.000000000000
  20   8 -0.011397708419  0.000000000000      0.012914830069  0.000000000000     -0.011701644119  0.000000000000
  20   9 -0.063690404585  0.000000000000     -0.004606530792  0.000000000000      0.020201726948  0.000000000000
  20  10 -0.011397708419  0.000000000000     -0.012914830069  0.000000000000      0.011701644119  0.000000000000
  20  11 -0.063690404585  0.000000000000     -0.004606530792  0.000000000000     -0.020201726948  0.000000000000
  20  12 -0.011397708419  0.000000000000     -0.012914830069  0.000000000000     -0.011701644119  0.000000000000
  20  13  0.063690404585  0.000000000000     -0.004606530792  0.000000000000     -0.020201726948  0.000000000000
  20  14  0.011397708419  0.000000000000     -0.012914830069  0.000000000000     -0.011701644119  0.000000000000
  20  15  0.063690404585  0.000000000000     -0.004606530792  0.000000000000      0.020201726948  0.000000000000
  20  16  0.011397708419  0.000000000000     -0.012914830069  0.000000000000      0.011701644119  0.000000000000
  20  17  0.014429601643  0.000000000000     -0.000000000000  0.000000000000      0.000000000000  0.000000000000
  20  18  0.014429601643  0.000000000000     -0.000000000000  0.000000000000      0.000000000000  0.000000000000
  20  19 -0.014429601643  0.000000000000      0.000000000000  0.000000000000      0.000000000000  0.000000000000
  20  20 -0.014429601643  0.000000000000      0.000000000000  0.000000000000      0.000000000000  0.000000000000
  20  21  0.022378233370  0.000000000000     -0.000000000000  0.000000000000     -0.011426887223  0.000000000000
  20  22  0.022378233370  0.000000000000     -0.000000000000  0.000000000000      0.011426887223  0.000000000000
  20  23 -0.022378233370  0.000000000000      0.000000000000  0.000000000000      0.011426887223  0.000000000000
  20  24 -0.022378233370  0.000000000000     -0.000000000000  0.000000000000     -0.011426887223  0.000000000000
  20  25  0.171519164718  0.000000000000     -0.000000000000  0.000000000000      0.000000000000  0.000000000000
  20  26  0.070083691895  0.000000000000      0.000000000000  0.000000000000      0.000000000000  0.000000000000
  20  27  0.171519164718  0.000000000000     -0.000000000000  0.000000000000      0.000000000000  0.000000000000
  20  28  0.070083691895  0.000000000000     -0.000000000000  0.000000000000      0.000000000000  0.000000000000
  20  29 -0.171519164718  0.000000000000      0.000000000000  0.000000000000      0.000000000000  0.000000000000
  20  30 -0.070083691895  0.000000000000     -0.000000000000  0.000000000000      0.000000000000  0.000000000000
  20  31 -0.171519164718  0.000000000000      0.000000000000  0.000000000000      0.000000000000  0.000000000000
  20  32 -0.070083691895  0.000000000000      0.000000000000  0.000000000000      0.000000000000  0.000000000000
  20  33 -0.024367710744  0.000000000000      0.000000000000  0.000000000000     -0.000000000000  0.000000000000
  20  34  0.024367710744  0.000000000000     -0.000000000000  0.000000000000     -0.000000000000  0.000000000000
  20  35  0.133243464701  0.000000000000     -0.000000000000  0.000000000000      0.000000000000  0.000000000000
  20  36 -0.133243464701  0.000000000000      0.000000000000  0.000000000000      0.000000000000  0.000000000000
  20  37  0.162721902090  0.000000000000     -0.000000000000  0.000000000000      0.305820065146  0.000000000000
  20  38  0.162721902090  0.000000000000      0.000000000000  0.000000000000     -0.305820065147  0.000000000000
  20  39 -0.162721902090  0.000000000000     -0.000000000000  0.000000000000     -0.305820065147  0.000000000000
  20  40 -0.162721902090  0.000000000000      0.000000000000  0.000000000000      0.305820065146  0.000000000000
  20  41 -0.389391560785  0.000000000000      0.000000000000  0.000000000000     -0.000000000000  0.000000000000
  20  42  0.389391560785  0.000000000000     -0.000000000000  0.000000000000     -0.000000000000  0.000000000000
  21   1 -0.000259609129  0.000000000000     -0.016057394078  0.000000000000      0.044003723459  0.000000000000
  21   2  0.000223657004  0.000000000000      0.021089960058  0.000000000000      0.066670478089  0.000000000000
  21   3  0.000259609129  0.000000000000      0.016057394078  0.000000000000      0.044003723459  0.000000000000
  21   4 -0.000223657004  0.000000000000     -0.021089960058  0.000000000000      0.066670478089  0.000000000000
  21   5 -0.000259609129  0.000000000000      0.016057394078  0.000000000000      0.044003723459  0.000000000000
  21   6  0.000223657004  0.000000000000     -0.021089960058  0.000000000000      0.066670478089  0.000000000000
  21   7  0.000259609130  0.000000000000     -0.016057394078  0.000000000000      0.044003723459  0.000000000000
  21   8 -0.000223657004  0.000000000000      0.021089960058  0.000000000000      0.066670478089  0.000000000000
  21   9 -0.000259609129  0.000000000000     -0.016057394078  0.000000000000      0.044003723459  0.000000000000
  21  10  0.000223657004  0.000000000000      0.021089960058  0.000000000000      0.066670478089  0.000000000000
  21  11  0.000259609130  0.000000000000      0.016057394078  0.000000000000      0.044003723459  0.000000000000
  21  12 -0.000223657004  0.000000000000     -0.021089960058  0.000000000000      0.066670478089  0.000000000000
  21  13 -0.000259609130  0.000000000000      0.016057394078  0.000000000000      0.044003723459  0.000000000000
  21  14  0.000223657004  0.000000000000     -0.021089960058  0.000000000000      0.066670478089  0.000000000000
  21  15  0.000259609129  0.000000000000     -0.016057394078  0.000000000000      0.044003723459  0.000000000000
  21  16 -0.000223657004  0.000000000000      0.021089960058  0.000000000000      0.066670478089  0.000000000000
  21  17 -0.000000000000  0.000000000000     -0.002345459198  0.000000000000      0.082597871979  0.000000000000
  21  18 -0.000000000000  0.000000000000      0.002345459198  0.000000000000      0.082597871979  0.000000000000
  21  19  0.000000000000  0.000000000000      0.002345459198  0.000000000000      0.082597871980  0.000000000000
  21  20  0.000000000000  0.000000000000     -0.002345459198  0.000000000000      0.082597871979  0.000000000000
  21  21 -0.002051931150  0.000000000000     -0.000000000000  0.000000000000      0.033445115084  0.000000000000
  21  22  0.002051931150  0.000000000000      0.000000000000  0.000000000000      0.033445115084  0.000000000000
  21  23 -0.002051931150  0.000000000000     -0.000000000000  0.000000000000      0.033445115084  0.000000000000
  21  24  0.002051931150  0.000000000000      0.000000000000  0.000000000000      0.033445115084  0.000000000000
  21  25 -0.000000000000  0.000000000000     -0.016981009985  0.000000000000      0.154188662072  0.000000000000
  21  26 -0.000000000000  0.000000000000      0.029742949871  0.000000000000      0.227410759948  0.000000000000
  21  27 -0.000000000000  0.000000000000      0.016981009985  0.000000000000      0.154188662072  0.000000000000
  21  28 -0.000000000000  0.000000000000     -0.029742949871  0.000000000000      0.227410759948  0.000000000000
  21  29  0.000000000000  0.000000000000      0.016981009985  0.000000000000      0.154188662072  0.000000000000
  21  30  0.000000000000  0.000000000000     -0.029742949871  0.000000000000      0.227410759948  0.000000000000
  21  31  0.000000000000  0.000000000000     -0.016981009985  0.000000000000      0.154188662072  0.000000000000
  21  32 -0.000000000000  0.000000000000      0.029742949871  0.000000000000      0.227410759948  0.000000000000
  21  33  0.000000000000  0.000000000000     -0.000000000000  0.000000000000     -0.265847081431  0.000000000000
  21  34 -0.000000000000  0.000000000000      0.000000000000  0.000000000000     -0.265847081432  0.000000000000
  21  35 -0.000000000000  0.000000000000     -0.000000000000  0.000000000000      0.119679980342  0.000000000000
  21  36  0.000000000000  0.000000000000      0.000000000000  0.000000000000      0.119679980342  0.000000000000
  21  37  0.011252741655  0.000000000000      0.000000000000  0.000000000000     -0.263754840753  0.000000000000
  21  38 -0.011252741655  0.000000000000     -0.000000000000  0.000000000000     -0.263754840752  0.000000000000
  21  39  0.011252741655  0.000000000000      0.000000000000  0.000000000000     -0.263754840753  0.000000000000
  21  40 -0.011252741655  0.000000000000     -0.000000000000  0.000000000000     -0.263754840754  0.000000000000
  21  41  0.000000000000  0.000000000000     -0.000000000000  0.000000000000     -0.279378727374  0.000000000000
  21  42 -0.000000000001  0.000000000000     -0.000000000000  0.000000000000     -0.279378727375  0.000000000000
  22   1 -0.121932608391  0.000000000000     -0.025287773065  0.000000000000      0.085027821592  0.000000000000
  22   2  0.148882042564  0.000000000000     -0.014280527473  0.000000000000      0.111946463825  0.000000000000
  22   3 -0.121932608391  0.000000000000     -0.025287773065  0.000000000000     -0.085027821592  0.000000000000
  22   4  0.148882042564  0.000000000000     -0.014280527473  0.000000000000     -0.111946463825  0.000000000000
  22   5 -0.121932608391  0.000000000000      0.025287773065  0.000000000000      0.085027821592  0.000000000000
  22   6  0.148882042564  0.000000000000      0.014280527473  0.000000000000      0.111946463825  0.000000000000
  22   7 -0.121932608391  0.000000000000      0.025287773065  0.000000000000     -0.085027821592  0.000000000000
  22   8  0.148882042564  0.000000000000      0.014280527473  0.000000000000     -0.111946463825  0.000000000000
  22   9 -0.121932608391  0.000000000000     -0.025287773065  0.000000000000      0.085027821592  0.000000000000
  22  10  0.148882042564  0.000000000000     -0.014280527473  0.000000000000      0.111946463825  0.000000000000
  22  11 -0.121932608391  0.000000000000     -0.025287773065  0.000000000000     -0.085027821592  0.000000000000
  22  12  0.148882042564  0.000000000000     -0.014280527473  0.000000000000     -0.111946463825  0.000000000000
  22  13 -0.121932608391  0.000000000000      0.025287773065  0.000000000000      0.085027821592  0.000000000000
  22  14  0.148882042564  0.000000000000      0.014280527473  0.000000000000      0.111946463825  0.000000000000
  22  15 -0.121932608391  0.000000000000      0.025287773065  0.000000000000     -0.085027821592  0.000000000000
  22  16  0.148882042564  0.000000000000      0.014280527473  0.000000000000     -0.111946463825  0.000000000000
  22  17  0.001797611716  0.000000000000      0.000000000000  0.000000000000      0.000000000000  0.000000000000
  22  18  0.001797611716  0.000000000000      0.000000000000  0.000000000000      0.000000000000  0.000000000000
  22  19  0.001797611716  0.000000000000     -0.000000000000  0.000000000000     -0.000000000000  0.000000000000
  22  20  0.001797611716  0.000000000000     -0.000000000000  0.000000000000     -0.000000000000  0.000000000000
  22  21  0.003820421986  0.000000000000      0.000000000000  0.000000000000      0.031857086608  0.000000000000
  22  22  0.003820421986  0.000000000000      0.000000000000  0.000000000000     -0.031857086608  0.000000000000
  22  23  0.003820421986  0.000000000000     -0.000000000000  0.000000000000      0.031857086608  0.000000000000
  22  24  0.003820421986  0.000000000000      0.000000000000  0.000000000000     -0.031857086608  0.000000000000
  22  25 -0.209141118602  0.000000000000      0.000000000000  0.000000000000      0.000000000000  0.000000000000
  22  26  0.233350514647  0.000000000000      0.000000000000  0.000000000000      0.000000000000  0.000000000000
  22  27 -0.209141118602  0.000000000000      0.000000000000  0.000000000000      0.000000000000  0.000000000000
  22  28  0.233350514647  0.000000000000      0.000000000000  0.000000000000      0.000000000000  0.000000000000
  22  29 -0.209141118602  0.000000000000     -0.000000000000  0.000000000000     -0.000000000000  0.000000000000
  22  30  0.233350514648  0.000000000000     -0.000000000000  0.000000000000     -0.000000000000  0.000000000000
  22  31 -0.209141118602  0.000000000000      0.000000000000  0.000000000000     -0.000000000000  0.000000000000
  22  32  0.233350514647  0.000000000000     -0.000000000000  0.000000000000     -0.000000000000  0.000000000000
  22  33  0.000037363768  0.000000000000     -0.000000000000  0.000000000000     -0.000000000000  0.000000000000
  22  34  0.000037363768  0.000000000000     -0.000000000000  0.000000000000      0.000000000000  0.000000000000
  22  35 -0.078178440625  0.000000000000      0.000000000000  0.000000000000      0.000000000000  0.000000000000
  22  36 -0.078178440625  0.000000000000     -0.000000000000  0.000000000000     -0.000000000000  0.000000000000
  22  37 -0.077676492868  0.000000000000     -0.000000000000  0.000000000000     -0.127245694409  0.000000000000
  22  38 -0.077676492868  0.000000000000      0.000000000000  0.000000000000      0.127245694408  0.000000000000
  22  39 -0.077676492868  0.000000000000     -0.000000000000  0.000000000000     -0.127245694409  0.000000000000
  22  40 -0.077676492868  0.000000000000     -0.000000000000  0.000000000000      0.127245694409  0.000000000000
  22  41  0.142945095024  0.000000000000     -0.000000000000  0.000000000000     -0.000000000000  0.000000000000
  22  42  0.142945095024  0.000000000000      0.000000000000  0.000000000000      0.000000000000  0.000000000000
  23   1 -0.084801347679  0.000000000000      0.012937091956  0.000000000000      0.052652105151  0.000000000000
  23   2  0.028108876806  0.000000000000      0.014919145629  0.000000000000      0.056329701723  0.000000000000
  23   3 -0.084801347679  0.000000000000      0.012937091956  0.000000000000     -0.052652105151  0.000000000000
  23   4  0.028108876806  0.000000000000      0.014919145629  0.000000000000     -0.056329701723  0.000000000000
  23   5 -0.084801347679  0.000000000000     -0.012937091956  0.000000000000      0.052652105151  0.000000000000
  23   6  0.028108876806  0.000000000000     -0.014919145629  0.000000000000      0.056329701723  0.000000000000
  23   7 -0.084801347679  0.000000000000     -0.012937091956  0.000000000000     -0.052652105151  0.000000000000
  23   8  0.028108876806  0.000000000000     -0.014919145629  0.000000000000     -0.056329701723  0.000000000000
  23   9 -0.084801347679  0.000000000000      0.012937091956  0.000000000000      0.052652105151  0.000000000000
  23  10  0.028108876806  0.000000000000      0.014919145629  0.000000000000      0.056329701723  0.000000000000
  23  11 -0.084801347679  0.000000000000      0.012937091956  0.000000000000     -0.052652105151  0.000000000000
  23  12  0.028108876806  0.000000000000      0.014919145629  0.000000000000     -0.056329701723  0.000000000000
  23  13 -0.084801347679  0.000000000000     -0.012937091956  0.000000000000      0.052652105151  0.000000000000
  23  14  0.028108876806  0.000000000000     -0.014919145629  0.000000000000      0.056329701723  0.000000000000
  23  15 -0.084801347679  0.000000000000     -0.012937091956  0.000000000000     -0.052652105151  0.000000000000
  23  16  0.028108876806  0.000000000000     -0.014919145629  0.000000000000     -0.056329701723  0.000000000000
  23  17 -0.065664749960  0.000000000000      0.000000000000  0.000000000000     -0.000000000000  0.000000000000
  23  18 -0.065664749960  0.000000000000      0.000000000000  0.000000000000     -0.000000000000  0.000000000000
  23  19 -0.065664749960  0.000000000000     -0.000000000000  0.000000000000      0.000000000000  0.000000000000
  23  20 -0.065664749960  0.000000000000     -0.000000000000  0.000000000000      0.000000000000  0.000000000000
  23  21  0.037545467628  0.000000000000      0.000000000000  0.000000000000      0.047189463994  0.000000000000
  23  22  0.037545467628  0.000000000000      0.000000000000  0.000000000000     -0.047189463994  0.000000000000
  23  23  0.037545467628  0.000000000000     -0.000000000000  0.000000000000      0.047189463994  0.000000000000
  23  24  0.037545467628  0.000000000000     -0.000000000000  0.000000000000     -0.047189463994  0.000000000000
  23  25 -0.164971386562  0.000000000000      0.000000000000  0.000000000000     -0.000000000000  0.000000000000
  23  26 -0.043039386206  0.000000000000      0.000000000000  0.000000000000     -0.000000000000  0.000000000000
  23  27 -0.164971386562  0.000000000000      0.000000000000  0.000000000000     -0.000000000000  0.000000000000
  23  28 -0.043039386206  0.000000000000      0.000000000000  0.000000000000     -0.000000000000  0.000000000000
  23  29 -0.164971386562  0.000000000000     -0.000000000000  0.000000000000      0.000000000000  0.000000000000
  23  30 -0.043039386206  0.000000000000     -0.000000000000  0.000000000000      0.000000000000  0.000000000000
  23  31 -0.164971386562  0.000000000000     -0.000000000000  0.000000000000      0.000000000000  0.000000000000
  23  32 -0.043039386206  0.000000000000     -0.000000000000  0.000000000000      0.000000000000  0.000000000000
  23  33  0.077551044284  0.000000000000     -0.000000000000  0.000000000000      0.000000000000  0.000000000000
  23  34  0.077551044284  0.000000000000      0.000000000000  0.000000000000     -0.000000000000  0.000000000000
  23  35  0.038306737242  0.000000000000      0.000000000000  0.000000000000     -0.000000000000  0.000000000000
  23  36  0.038306737242  0.000000000000     -0.000000000000  0.000000000000      0.000000000000  0.000000000000
  23  37  0.268929261134  0.000000000000     -0.000000000000  0.000000000000      0.279023228899  0.000000000000
  23  38  0.268929261134  0.000000000000      0.000000000000  0.000000000000     -0.279023228899  0.000000000000
  23  39  0.268929261135  0.000000000000      0.000000000000  0.000000000000      0.279023228899  0.000000000000
  23  40  0.268929261135  0.000000000000      0.000000000000  0.000000000000     -0.279023228899  0.000000000000
  23  41 -0.246709457688  0.000000000000      0.000000000000  0.000000000000      0.000000000000  0.000000000000
  23  42 -0.246709457688  0.000000000000     -0.000000000000  0.000000000000     -0.000000000000  0.000000000000
  24   1  0.152225701203  0.000000000000      0.003046934035  0.000000000000     -0.101786225230  0.000000000000
  24   2 -0.133756068252  0.000000000000     -0.014016185378  0.000000000000     -0.137013385384  0.000000000000
  24   3 -0.152225701203  0.000000000000     -0.003046934035  0.000000000000     -0.101786225230  0.000000000000
  24   4  0.133756068252  0.000000000000      0.014016185378  0.000000000000     -0.137013385384  0.000000000000
  24   5 -0.152225701203  0.000000000000      0.003046934035  0.000000000000      0.101786225230  0.000000000000
  24   6  0.133756068252  0.000000000000     -0.014016185378  0.000000000000      0.137013385384  0.000000000000
  24   7  0.152225701203  0.000000000000     -0.003046934035  0.000000000000      0.101786225230  0.000000000000
  24   8 -0.133756068252  0.000000000000      0.014016185378  0.000000000000      0.137013385384  0.000000000000
  24   9  0.152225701203  0.000000000000      0.003046934035  0.000000000000     -0.101786225230  0.000000000000
  24  10 -0.133756068252  0.000000000000     -0.014016185378  0.000000000000     -0.137013385384  0.000000000000
  24  11 -0.152225701203  0.000000000000     -0.003046934035  0.000000000000     -0.101786225230  0.000000000000
  24  12  0.133756068252  0.000000000000      0.014016185378  0.000000000000     -0.137013385384  0.000000000000
  24  13 -0.152225701203  0.000000000000      0.003046934035  0.000000000000      0.101786225230  0.000000000000
  24  14  0.133756068252  0.000000000000     -0.014016185378  0.000000000000      0.137013385384  0.000000000000
  24  15  0.152225701203  0.000000000000     -0.003046934035  0.000000000000      0.101786225230  0.000000000000
  24  16 -0.133756068252  0.000000000000      0.014016185378  0.000000000000      0.137013385384  0.000000000000
  24  17  0.073210403035  0.000000000000     -0.000000000000  0.000000000000     -0.000000000000  0.000000000000
  24  18 -0.073210403035  0.000000000000     -0.000000000000  0.000000000000     -0.000000000000  0.000000000000
  24  19 -0.073210403035  0.000000000000     -0.000000000000  0.000000000000     -0.000000000000  0.000000000000
  24  20  0.073210403035  0.000000000000     -0.000000000000  0.000000000000     -0.000000000000  0.000000000000
  24  21 -0.000000000000  0.000000000000     -0.035594403984  0.000000000000     -0.000000000000  0.000000000000
  24  22 -0.000000000000  0.000000000000      0.035594403984  0.000000000000      0.000000000000  0.000000000000
  24  23  0.000000000000  0.000000000000     -0.035594403984  0.000000000000      0.000000000000  0.000000000000
  24  24  0.000000000000  0.000000000000      0.035594403984  0.000000000000     -0.000000000000  0.000000000000
  24  25  0.275419683757  0.000000000000     -0.000000000000  0.000000000000     -0.000000000000  0.000000000000
  24  26 -0.120789556173  0.000000000000     -0.000000000000  0.000000000000     -0.000000000000  0.000000000000
  24  27 -0.275419683757  0.000000000000     -0.000000000000  0.000000000000     -0.000000000000  0.000000000000
  24  28  0.120789556173  0.000000000000      0.000000000000  0.000000000000     -0.000000000000  0.000000000000
  24  29 -0.275419683757  0.000000000000     -0.000000000000  0.000000000000     -0.000000000000  0.000000000000
  24  30  0.120789556173  0.000000000000     -0.000000000000  0.000000000000     -0.000000000000  0.000000000000
  24  31  0.275419683757  0.000000000000     -0.000000000000  0.000000000000     -0.000000000000  0.000000000000
  24  32 -0.120789556173  0.000000000000     -0.000000000000  0.000000000000     -0.000000000000  0.000000000000
  24  33 -0.000000000000  0.000000000000     -0.000000000000  0.000000000000      0.000000000000  0.000000000000
  24  34  0.000000000000  0.000000000000     -0.000000000000  0.000000000000      0.000000000000  0.000000000000
  24  35  0.000000000000  0.000000000000     -0.000000000000  0.000000000000     -0.000000000000  0.000000000000
  24  36 -0.000000000000  0.000000000000     -0.000000000000  0.000000000000     -0.000000000000  0.000000000000
  24  37 -0.000000000000  0.000000000000     -0.110103474276  0.000000000000     -0.000000000000  0.000000000000
  24  38 -0.000000000000  0.000000000000      0.110103474276  0.000000000000      0.000000000000  0.000000000000
  24  39  0.000000000000  0.000000000000     -0.110103474276  0.000000000000      0.000000000000  0.000000000000
  24  40  0.000000000000  0.000000000000      0.110103474276  0.000000000000     -0.000000000000  0.000000000000
  24  41  0.000000000000  0.000000000000      0.000000000000  0.000000000000      0.000000000000  0.000000000000
  24  42 -0.000000000000  0.000000000000     -0.000000000000  0.000000000000      0.000000000000  0.000000000000
  25   1 -0.125440599916  0.000000000000      0.016796595392  0.000000000000      0.054881463630  0.000000000000
  25   2 -0.029439362071  0.000000000000     -0.007314999382  0.000000000000      0.029129946794  0.000000000000
  25   3 -0.125440599916  0.000000000000      0.016796595392  0.000000000000     -0.054881463630  0.000000000000
  25   4 -0.029439362071  0.000000000000     -0.007314999382  0.000000000000     -0.029129946794  0.000000000000
  25   5  0.125440599916  0.000000000000      0.016796595392  0.000000000000     -0.054881463630  0.000000000000
  25   6  0.029439362071  0.000000000000     -0.007314999382  0.000000000000     -0.029129946794  0.000000000000
  25   7  0.125440599916  0.000000000000      0.016796595392  0.000000000000      0.054881463630  0.000000000000
  25   8  0.029439362071  0.000000000000     -0.007314999382  0.000000000000      0.029129946794  0.000000000000
  25   9  0.125440599916  0.000000000000     -0.016796595392  0.000000000000     -0.054881463630  0.000000000000
  25  10  0.029439362071  0.000000000000      0.007314999382  0.000000000000     -0.029129946794  0.000000000000
  25  11  0.125440599916  0.000000000000     -0.016796595392  0.000000000000      0.054881463630  0.000000000000
  25  12  0.029439362071  0.000000000000      0.007314999382  0.000000000000      0.029129946794  0.000000000000
  25  13 -0.125440599916  0.000000000000     -0.016796595392  0.000000000000      0.054881463630  0.000000000000
  25  14 -0.029439362071  0.000000000000      0.007314999382  0.000000000000      0.029129946794  0.000000000000
  25  15 -0.125440599916  0.000000000000     -0.016796595392  0.000000000000     -0.054881463630  0.000000000000
  25  16 -0.029439362071  0.000000000000      0.007314999382  0.000000000000     -0.029129946794  0.000000000000
  25  17 -0.057527236025  0.000000000000     -0.000000000000  0.000000000000      0.000000000000  0.000000000000
  25  18 -0.057527236025  0.000000000000     -0.000000000000  0.000000000000     -0.000000000000  0.000000000000
  25  19  0.057527236025  0.000000000000     -0.000000000000  0.000000000000      0.000000000000  0.000000000000
  25  20  0.057527236025  0.000000000000     -0.000000000000  0.000000000000     -0.000000000000  0.000000000000
  25  21  0.016968404759  0.000000000000     -0.000000000000  0.000000000000      0.058397952861  0.000000000000
  25  22  0.016968404759  0.000000000000      0.000000000000  0.000000000000     -0.058397952861  0.000000000000
  25  23 -0.016968404759  0.000000000000     -0.000000000000  0.000000000000     -0.058397952861  0.000000000000
  25  24 -0.016968404759  0.000000000000      0.000000000000  0.000000000000      0.058397952861  0.000000000000
  25  25 -0.302589296546  0.000000000000     -0.000000000000  0.000000000000      0.000000000000  0.000000000000
  25  26 -0.176791571231  0.000000000000     -0.000000000000  0.000000000000      0.000000000000  0.000000000000
  25  27 -0.302589296546  0.000000000000     -0.000000000000  0.000000000000      0.000000000000  0.000000000000
  25  28 -0.176791571231  0.000000000000     -0.000000000000  0.000000000000     -0.000000000000  0.000000000000
  25  29  0.302589296546  0.000000000000     -0.000000000000  0.000000000000      0.000000000000  0.000000000000
  25  30  0.176791571231  0.000000000000     -0.000000000000  0.000000000000      0.000000000000  0.000000000000
  25  31  0.302589296546  0.000000000000     -0.000000000000  0.000000000000     -0.000000000000  0.000000000000
  25  32  0.176791571231  0.000000000000     -0.000000000000  0.000000000000     -0.000000000000  0.000000000000
  25  33  0.103094932306  0.000000000000      0.000000000000  0.000000000000     -0.000000000000  0.000000000000
  25  34 -0.103094932306  0.000000000000      0.000000000000  0.000000000000      0.000000000000  0.000000000000
  25  35 -0.074016376512  0.000000000000     -0.000000000000  0.000000000000      0.000000000000  0.000000000000
  25  36  0.074016376512  0.000000000000     -0.000000000000  0.000000000000     -0.000000000000  0.000000000000
  25  37  0.218360169479  0.000000000000     -0.000000000000  0.000000000000      0.145678227554  0.000000000000
  25  38  0.218360169479  0.000000000000      0.000000000000  0.000000000000     -0.145678227554  0.000000000000
  25  39 -0.218360169479  0.000000000000     -0.000000000000  0.000000000000     -0.145678227554  0.000000000000
  25  40 -0.218360169479  0.000000000000      0.000000000000  0.000000000000      0.145678227554  0.000000000000
  25  41 -0.056985184521  0.000000000000      0.000000000000  0.000000000000     -0.000000000000  0.000000000000
  25  42  0.056985184521  0.000000000000      0.000000000000  0.000000000000      0.000000000000  0.000000000000
  26   1  0.162613828568  0.000000000000     -0.019482760351  0.000000000000     -0.087193885289  0.000000000000
  26   2 -0.031786373343  0.000000000000     -0.003403114448  0.000000000000     -0.083623742624  0.000000000000
  26   3 -0.162613828568  0.000000000000      0.019482760351  0.000000000000     -0.087193885289  0.000000000000
  26   4  0.031786373343  0.000000000000      0.003403114448  0.000000000000     -0.083623742624  0.000000000000
  26   5  0.162613828568  0.000000000000      0.019482760351  0.000000000000     -0.087193885289  0.000000000000
  26   6 -0.031786373343  0.000000000000      0.003403114448  0.000000000000     -0.083623742624  0.000000000000
  26   7 -0.162613828568  0.000000000000     -0.019482760351  0.000000000000     -0.087193885289  0.000000000000
  26   8  0.031786373343  0.000000000000     -0.003403114448  0.000000000000     -0.083623742624  0.000000000000
  26   9 -0.162613828568  0.000000000000      0.019482760351  0.000000000000      0.087193885289  0.000000000000
  26  10  0.031786373343  0.000000000000      0.003403114448  0.000000000000      0.083623742624  0.000000000000
  26  11  0.162613828568  0.000000000000     -0.019482760351  0.000000000000      0.087193885289  0.000000000000
  26  12 -0.031786373343  0.000000000000     -0.003403114448  0.000000000000      0.083623742624  0.000000000000
  26  13 -0.162613828568  0.000000000000     -0.019482760351  0.000000000000      0.087193885289  0.000000000000
  26  14  0.031786373343  0.000000000000     -0.003403114448  0.000000000000      0.083623742624  0.000000000000
  26  15  0.162613828568  0.000000000000      0.019482760351  0.000000000000      0.087193885289  0.000000000000
  26  16 -0.031786373343  0.000000000000      0.003403114448  0.000000000000      0.083623742624  0.000000000000
  26  17  0.082773782345  0.000000000000      0.000000000000  0.000000000000     -0.000000000000  0.000000000000
  26  18 -0.082773782345  0.000000000000     -0.000000000000  0.000000000000     -0.000000000000  0.000000000000
  26  19  0.082773782345  0.000000000000     -0.000000000000  0.000000000000      0.000000000000  0.000000000000
  26  20 -0.082773782345  0.000000000000     -0.000000000000  0.000000000000     -0.000000000000  0.000000000000
  26  21 -0.000000000000  0.000000000000     -0.047660806190  0.000000000000     -0.000000000000  0.000000000000
  26  22 -0.000000000000  0.000000000000      0.047660806190  0.000000000000      0.000000000000  0.000000000000
  26  23  0.000000000000  0.000000000000      0.047660806190  0.000000000000      0.000000000000  0.000000000000
  26  24  0.000000000000  0.000000000000     -0.047660806190  0.000000000000     -0.000000000000  0.000000000000
  26  25  0.351240816262  0.000000000000      0.000000000000  0.000000000000     -0.000000000000  0.000000000000
  26  26  0.100899841162  0.000000000000     -0.000000000000  0.000000000000     -0.000000000000  0.000000000000
  26  27 -0.351240816262  0.000000000000     -0.000000000000  0.000000000000      0.000000000000  0.000000000000
  26  28 -0.100899841162  0.000000000000      0.000000000000  0.000000000000      0.000000000000  0.000000000000
  26  29  0.351240816262  0.000000000000     -0.000000000000  0.000000000000      0.000000000000  0.000000000000
  26  30  0.100899841162  0.000000000000     -0.000000000000  0.000000000000      0.000000000000  0.000000000000
  26  31 -0.351240816262  0.000000000000     -0.000000000000  0.000000000000     -0.000000000000  0.000000000000
  26  32 -0.100899841162  0.000000000000     -0.000000000000  0.000000000000     -0.000000000000  0.000000000000
  26  33 -0.000000000000  0.000000000000     -0.000000000000  0.000000000000      0.000000000000  0.000000000000
  26  34  0.000000000000  0.000000000000     -0.000000000000  0.000000000000      0.000000000000  0.000000000000
  26  35  0.000000000000  0.000000000000     -0.000000000000  0.000000000000      0.000000000000  0.000000000000
  26  36 -0.000000000000  0.000000000000     -0.000000000000  0.000000000000     -0.000000000000  0.000000000000
  26  37 -0.000000000000  0.000000000000     -0.149816794147  0.000000000000      0.000000000000  0.000000000000
  26  38 -0.000000000000  0.000000000000      0.149816794147  0.000000000000      0.000000000000  0.000000000000
  26  39  0.000000000000  0.000000000000      0.149816794147  0.000000000000      0.000000000000  0.000000000000
  26  40  0.000000000000  0.000000000000     -0.149816794147  0.000000000000     -0.000000000000  0.000000000000
  26  41 -0.000000000000  0.000000000000      0.000000000000  0.000000000000      0.000000000000  0.000000000000
  26  42 -0.000000000000  0.000000000000     -0.000000000000  0.000000000000      0.000000000000  0.000000000000
  27   1 -0.001851479167  0.000000000000     -0.061871369856  0.000000000000     -0.046426355187  0.000000000000
  27   2  0.000626634182  0.000000000000      0.119907089899  0.000000000000      0.063272586189  0.000000000000
  27   3  0.001851479167  0.000000000000      0.061871369856  0.000000000000     -0.046426355187  0.000000000000
  27   4 -0.000626634182  0.000000000000     -0.119907089899  0.000000000000      0.063272586189  0.000000000000
  27   5  0.001851479167  0.000000000000     -0.061871369856  0.000000000000      0.046426355187  0.000000000000
  27   6 -0.000626634182  0.000000000000      0.119907089899  0.000000000000     -0.063272586189  0.000000000000
  27   7 -0.001851479167  0.000000000000      0.061871369856  0.000000000000      0.046426355187  0.000000000000
  27   8  0.000626634182  0.000000000000     -0.119907089899  0.000000000000     -0.063272586189  0.000000000000
  27   9  0.001851479167  0.000000000000      0.061871369856  0.000000000000      0.046426355187  0.000000000000
  27  10 -0.000626634182  0.000000000000     -0.119907089899  0.000000000000     -0.063272586189  0.000000000000
  27  11 -0.001851479167  0.000000000000     -0.061871369856  0.000000000000      0.046426355187  0.000000000000
  27  12  0.000626634182  0.000000000000      0.119907089899  0.000000000000     -0.063272586189  0.000000000000
  27  13 -0.001851479167  0.000000000000      0.061871369856  0.000000000000     -0.046426355187  0.000000000000
  27  14  0.000626634182  0.000000000000     -0.119907089899  0.000000000000      0.063272586189  0.000000000000
  27  15  0.001851479167  0.000000000000     -0.061871369856  0.000000000000     -0.046426355187  0.000000000000
  27  16 -0.000626634182  0.000000000000      0.119907089899  0.000000000000      0.063272586189  0.000000000000
  27  17  0.000000000000  0.000000000000     -0.011349557738  0.000000000000      0.152118248391  0.000000000000
  27  18 -0.000000000000  0.000000000000      0.011349557738  0.000000000000      0.152118248391  0.000000000000
  27  19  0.000000000000  0.000000000000     -0.011349557738  0.000000000000     -0.152118248391  0.000000000000
  27  20 -0.000000000000  0.000000000000      0.011349557738  0.000000000000     -0.152118248391  0.000000000000
  27  21  0.005520021486  0.000000000000     -0.000000000000  0.000000000000     -0.085697278764  0.000000000000
  27  22 -0.005520021486  0.000000000000      0.000000000000  0.000000000000     -0.085697278764  0.000000000000
  27  23 -0.005520021486  0.000000000000      0.000000000000  0.000000000000      0.085697278764  0.000000000000
  27  24  0.005520021486  0.000000000000      0.000000000000  0.000000000000      0.085697278764  0.000000000000
  27  25  0.000000000000  0.000000000000     -0.088897905909  0.000000000000     -0.163396685903  0.000000000000
  27  26 -0.000000000000  0.000000000000      0.170700353497  0.000000000000      0.204445898830  0.000000000000
  27  27 -0.000000000000  0.000000000000      0.088897905909  0.000000000000     -0.163396685903  0.000000000000
  27  28  0.000000000000  0.000000000000     -0.170700353497  0.000000000000      0.204445898830  0.000000000000
  27  29 -0.000000000000  0.000000000000     -0.088897905909  0.000000000000      0.163396685903  0.000000000000
  27  30  0.000000000000  0.000000000000      0.170700353497  0.000000000000     -0.204445898830  0.000000000000
  27  31 -0.000000000000  0.000000000000      0.088897905909  0.000000000000      0.163396685903  0.000000000000
  27  32 -0.000000000000  0.000000000000     -0.170700353497  0.000000000000     -0.204445898830  0.000000000000
  27  33  0.000000000000  0.000000000000      0.000000000000  0.000000000000      0.077128148024  0.000000000000
  27  34  0.000000000000  0.000000000000      0.000000000000  0.000000000000     -0.077128148024  0.000000000000
  27  35 -0.000000000000  0.000000000000      0.000000000000  0.000000000000     -0.332367050922  0.000000000000
  27  36  0.000000000000  0.000000000000      0.000000000000  0.000000000000      0.332367050922  0.000000000000
  27  37 -0.012136430610  0.000000000000      0.000000000000  0.000000000000      0.061988894071  0.000000000000
  27  38  0.012136430610  0.000000000000      0.000000000000  0.000000000000      0.061988894071  0.000000000000
  27  39  0.012136430610  0.000000000000      0.000000000000  0.000000000000     -0.061988894071  0.000000000000
  27  40 -0.012136430610  0.000000000000     -0.000000000000  0.000000000000     -0.061988894071  0.000000000000
  27  41  0.000000000000  0.000000000000     -0.000000000000  0.000000000000      0.075942259310  0.000000000000
  27  42 -0.000000000000  0.000000000000     -0.000000000000  0.000000000000     -0.075942259310  0.000000000000
  28   1 -0.001908870535  0.000000000000     -0.062209758180  0.000000000000     -0.046960539241  0.000000000000
  28   2  0.000088245381  0.000000000000      0.118623779923  0.000000000000      0.062786507227  0.000000000000
  28   3  0.001908870535  0.000000000000      0.062209758180  0.000000000000     -0.046960539241  0.000000000000
  28   4 -0.000088245381  0.000000000000     -0.118623779923  0.000000000000      0.062786507227  0.000000000000
  28   5 -0.001908870535  0.000000000000      0.062209758180  0.000000000000     -0.046960539241  0.000000000000
  28   6  0.000088245381  0.000000000000     -0.118623779923  0.000000000000      0.062786507226  0.000000000000
  28   7  0.001908870535  0.000000000000     -0.062209758180  0.000000000000     -0.046960539241  0.000000000000
  28   8 -0.000088245381  0.000000000000      0.118623779923  0.000000000000      0.062786507226  0.000000000000
  28   9 -0.001908870535  0.000000000000     -0.062209758180  0.000000000000     -0.046960539241  0.000000000000
  28  10  0.000088245381  0.000000000000      0.118623779923  0.000000000000      0.062786507226  0.000000000000
  28  11  0.001908870535  0.000000000000      0.062209758180  0.000000000000     -0.046960539241  0.000000000000
  28  12 -0.000088245381  0.000000000000     -0.118623779923  0.000000000000      0.062786507226  0.000000000000
  28  13 -0.001908870535  0.000000000000      0.062209758180  0.000000000000     -0.046960539241  0.000000000000
  28  14  0.000088245381  0.000000000000     -0.118623779923  0.000000000000      0.062786507227  0.000000000000
  28  15  0.001908870535  0.000000000000     -0.062209758180  0.000000000000     -0.046960539241  0.000000000000
  28  16 -0.000088245381  0.000000000000      0.118623779923  0.000000000000      0.062786507227  0.000000000000
  28  17  0.000000000000  0.000000000000     -0.011913150947  0.000000000000      0.153098306019  0.000000000000
  28  18  0.000000000000  0.000000000000      0.011913150947  0.000000000000      0.153098306019  0.000000000000
  28  19 -0.000000000000  0.000000000000      0.011913150947  0.000000000000      0.153098306019  0.000000000000
  28  20 -0.000000000000  0.000000000000     -0.011913150947  0.000000000000      0.153098306019  0.000000000000
  28  21  0.005629759251  0.000000000000      0.000000000000  0.000000000000     -0.087819444883  0.000000000000
  28  22 -0.005629759251  0.000000000000      0.000000000000  0.000000000000     -0.087819444883  0.000000000000
  28  23  0.005629759251  0.000000000000      0.000000000000  0.000000000000     -0.087819444883  0.000000000000
  28  24 -0.005629759251  0.000000000000     -0.000000000000  0.000000000000     -0.087819444883  0.000000000000
  28  25  0.000000000000  0.000000000000     -0.090257044997  0.000000000000     -0.166819667238  0.000000000000
  28  26 -0.000000000000  0.000000000000      0.170403926843  0.000000000000      0.204812975163  0.000000000000
  28  27  0.000000000000  0.000000000000      0.090257044997  0.000000000000     -0.166819667238  0.000000000000
  28  28  0.000000000000  0.000000000000     -0.170403926843  0.000000000000      0.204812975163  0.000000000000
  28  29 -0.000000000000  0.000000000000      0.090257044997  0.000000000000     -0.166819667238  0.000000000000
  28  30 -0.000000000000  0.000000000000     -0.170403926843  0.000000000000      0.204812975163  0.000000000000
  28  31 -0.000000000000  0.000000000000     -0.090257044997  0.000000000000     -0.166819667238  0.000000000000
  28  32 -0.000000000000  0.000000000000      0.170403926843  0.000000000000      0.204812975163  0.000000000000
  28  33  0.000000000000  0.000000000000     -0.000000000000  0.000000000000      0.063779819408  0.000000000000
  28  34  0.000000000000  0.000000000000      0.000000000000  0.000000000000      0.063779819408  0.000000000000
  28  35 -0.000000000000  0.000000000000      0.000000000000  0.000000000000     -0.339958353984  0.000000000000
  28  36  0.000000000000  0.000000000000      0.000000000000  0.000000000000     -0.339958353984  0.000000000000
  28  37 -0.012651945821  0.000000000000     -0.000000000000  0.000000000000      0.042550420157  0.000000000000
  28  38  0.012651945821  0.000000000000     -0.000000000000  0.000000000000      0.042550420157  0.000000000000
  28  39 -0.012651945821  0.000000000000     -0.000000000000  0.000000000000      0.042550420157  0.000000000000
  28  40  0.012651945821  0.000000000000      0.000000000000  0.000000000000      0.042550420157  0.000000000000
  28  41 -0.000000000000  0.000000000000      0.000000000000  0.000000000000      0.058960579183  0.000000000000
  28  42  0.000000000000  0.000000000000      0.000000000000  0.000000000000      0.058960579183  0.000000000000
  29   1  0.011144616605  0.000000000000     -0.033627083784  0.000000000000     -0.027778665836  0.000000000000
  29   2 -0.092721477097  0.000000000000     -0.148426086415  0.000000000000     -0.164559612658  0.000000000000
  29   3  0.011144616605  0.000000000000     -0.033627083784  0.000000000000      0.027778665836  0.000000000000
  29   4 -0.092721477097  0.000000000000     -0.148426086415  0.000000000000      0.164559612658  0.000000000000
  29   5 -0.011144616605  0.000000000000     -0.033627083784  0.000000000000      0.027778665836  0.000000000000
  29   6  0.092721477097  0.000000000000     -0.148426086415  0.000000000000      0.164559612658  0.000000000000
  29   7 -0.011144616605  0.000000000000     -0.033627083784  0.000000000000     -0.027778665836  0.000000000000
  29   8  0.092721477097  0.000000000000     -0.148426086415  0.000000000000     -0.164559612658  0.000000000000
  29   9 -0.011144616605  0.000000000000      0.033627083784  0.000000000000      0.027778665836  0.000000000000
  29  10  0.092721477097  0.000000000000      0.148426086415  0.000000000000      0.164559612658  0.000000000000
  29  11 -0.011144616605  0.000000000000      0.033627083784  0.000000000000     -0.027778665836  0.000000000000
  29  12  0.092721477097  0.000000000000      0.148426086415  0.000000000000     -0.164559612658  0.000000000000
  29  13  0.011144616605  0.000000000000      0.033627083784  0.000000000000     -0.027778665836  0.000000000000
  29  14 -0.092721477097  0.000000000000      0.148426086415  0.000000000000     -0.164559612658  0.000000000000
  29  15  0.011144616605  0.000000000000      0.033627083784  0.000000000000      0.027778665836  0.000000000000
  29  16 -0.092721477097  0.000000000000      0.148426086415  0.000000000000      0.164559612658  0.000000000000
  29  17  0.278540432127  0.000000000000      0.000000000000  0.000000000000     -0.000000000000  0.000000000000
  29  18  0.278540432127  0.000000000000     -0.000000000000  0.000000000000      0.000000000000  0.000000000000
  29  19 -0.278540432127  0.000000000000     -0.000000000000  0.000000000000     -0.000000000000  0.000000000000
  29  20 -0.278540432127  0.000000000000     -0.000000000000  0.000000000000     -0.000000000000  0.000000000000
  29  21 -0.082911622120  0.000000000000      0.000000000000  0.000000000000     -0.019781385896  0.000000000000
  29  22 -0.082911622120  0.000000000000     -0.000000000000  0.000000000000      0.019781385896  0.000000000000
  29  23  0.082911622120  0.000000000000     -0.000000000000  0.000000000000      0.019781385896  0.000000000000
  29  24  0.082911622120  0.000000000000     -0.000000000000  0.000000000000     -0.019781385896  0.000000000000
  29  25 -0.025542825873  0.000000000000      0.000000000000  0.000000000000      0.000000000000  0.000000000000
  29  26  0.074335579272  0.000000000000     -0.000000000000  0.000000000000     -0.000000000000  0.000000000000
  29  27 -0.025542825873  0.000000000000     -0.000000000000  0.000000000000      0.000000000000  0.000000000000
  29  28  0.074335579272  0.000000000000     -0.000000000000  0.000000000000      0.000000000000  0.000000000000
  29  29  0.025542825873  0.000000000000     -0.000000000000  0.000000000000      0.000000000000  0.000000000000
  29  30 -0.074335579272  0.000000000000     -0.000000000000  0.000000000000      0.000000000000  0.000000000000
  29  31  0.025542825873  0.000000000000     -0.000000000000  0.000000000000     -0.000000000000  0.000000000000
  29  32 -0.074335579272  0.000000000000     -0.000000000000  0.000000000000     -0.000000000000  0.000000000000
  29  33  0.052583947631  0.000000000000      0.000000000000  0.000000000000     -0.000000000000  0.000000000000
  29  34 -0.052583947631  0.000000000000     -0.000000000000  0.000000000000     -0.000000000000  0.000000000000
  29  35 -0.241034741388  0.000000000000      0.000000000000  0.000000000000      0.000000000000  0.000000000000
  29  36  0.241034741388  0.000000000000     -0.000000000000  0.000000000000      0.000000000000  0.000000000000
  29  37  0.084917823246  0.000000000000      0.000000000000  0.000000000000      0.027997266731  0.000000000000
  29  38  0.084917823246  0.000000000000     -0.000000000000  0.000000000000     -0.027997266731  0.000000000000
  29  39 -0.084917823246  0.000000000000     -0.000000000000  0.000000000000     -0.027997266731  0.000000000000
  29  40 -0.084917823246  0.000000000000     -0.000000000000  0.000000000000      0.027997266731  0.000000000000
  29  41  0.046409529153  0.000000000000      0.000000000000  0.000000000000     -0.000000000000  0.000000000000
  29  42 -0.046409529153  0.000000000000      0.000000000000  0.000000000000     -0.000000000000  0.000000000000
  30   1 -0.014297706361  0.000000000000     -0.041241306789  0.000000000000     -0.022815157098  0.000000000000
  30   2 -0.065339141835  0.000000000000     -0.142818548836  0.000000000000     -0.129304198393  0.000000000000
  30   3 -0.014297706361  0.000000000000     -0.041241306789  0.000000000000      0.022815157098  0.000000000000
  30   4 -0.065339141835  0.000000000000     -0.142818548836  0.000000000000      0.129304198393  0.000000000000
  30   5 -0.014297706361  0.000000000000      0.041241306789  0.000000000000     -0.022815157098  0.000000000000
  30   6 -0.065339141835  0.000000000000      0.142818548836  0.000000000000     -0.129304198393  0.000000000000
  30   7 -0.014297706361  0.000000000000      0.041241306789  0.000000000000      0.022815157098  0.000000000000
  30   8 -0.065339141835  0.000000000000      0.142818548836  0.000000000000      0.129304198393  0.000000000000
  30   9 -0.014297706361  0.000000000000     -0.041241306789  0.000000000000     -0.022815157098  0.000000000000
  30  10 -0.065339141835  0.000000000000     -0.142818548836  0.000000000000     -0.129304198393  0.000000000000
  30  11 -0.014297706361  0.000000000000     -0.041241306789  0.000000000000      0.022815157098  0.000000000000
  30  12 -0.065339141835  0.000000000000     -0.142818548836  0.000000000000      0.129304198393  0.000000000000
  30  13 -0.014297706361  0.000000000000      0.041241306789  0.000000000000     -0.022815157098  0.000000000000
  30  14 -0.065339141835  0.000000000000      0.142818548836  0.000000000000     -0.129304198393  0.000000000000
  30  15 -0.014297706361  0.000000000000      0.041241306789  0.000000000000      0.022815157098  0.000000000000
  30  16 -0.065339141835  0.000000000000      0.142818548836  0.000000000000      0.129304198393  0.000000000000
  30  17  0.250238352741  0.000000000000      0.000000000000  0.000000000000      0.000000000000  0.000000000000
  30  18  0.250238352741  0.000000000000     -0.000000000000  0.000000000000     -0.000000000000  0.000000000000
  30  19  0.250238352741  0.000000000000      0.000000000000  0.000000000000     -0.000000000000  0.000000000000
  30  20  0.250238352741  0.000000000000      0.000000000000  0.000000000000      0.000000000000  0.000000000000
  30  21 -0.103753696186  0.000000000000     -0.000000000000  0.000000000000     -0.013410831419  0.000000000000
  30  22 -0.103753696186  0.000000000000      0.000000000000  0.000000000000      0.013410831419  0.000000000000
  30  23 -0.103753696186  0.000000000000      0.000000000000  0.000000000000     -0.013410831419  0.000000000000
  30  24 -0.103753696186  0.000000000000     -0.000000000000  0.000000000000      0.013410831419  0.000000000000
  30  25 -0.101968269456  0.000000000000      0.000000000000  0.000000000000      0.000000000000  0.000000000000
  30  26  0.081535657592  0.000000000000      0.000000000000  0.000000000000      0.000000000000  0.000000000000
  30  27 -0.101968269456  0.000000000000     -0.000000000000  0.000000000000      0.000000000000  0.000000000000
  30  28  0.081535657592  0.000000000000      0.000000000000  0.000000000000     -0.000000000000  0.000000000000
  30  29 -0.101968269456  0.000000000000      0.000000000000  0.000000000000     -0.000000000000  0.000000000000
  30  30  0.081535657592  0.000000000000      0.000000000000  0.000000000000     -0.000000000000  0.000000000000
  30  31 -0.101968269456  0.000000000000      0.000000000000  0.000000000000      0.000000000000  0.000000000000
  30  32  0.081535657592  0.000000000000      0.000000000000  0.000000000000      0.000000000000  0.000000000000
  30  33  0.063149439534  0.000000000000     -0.000000000000  0.000000000000     -0.000000000000  0.000000000000
  30  34  0.063149439534  0.000000000000     -0.000000000000  0.000000000000      0.000000000000  0.000000000000
  30  35 -0.330801753392  0.000000000000     -0.000000000000  0.000000000000      0.000000000000  0.000000000000
  30  36 -0.330801753392  0.000000000000      0.000000000000  0.000000000000     -0.000000000000  0.000000000000
  30  37  0.111165892775  0.000000000000      0.000000000000  0.000000000000      0.039613361389  0.000000000000
  30  38  0.111165892775  0.000000000000     -0.000000000000  0.000000000000     -0.039613361389  0.000000000000
  30  39  0.111165892775  0.000000000000      0.000000000000  0.000000000000      0.039613361389  0.000000000000
  30  40  0.111165892775  0.000000000000     -0.000000000000  0.000000000000     -0.039613361389  0.000000000000
  30  41  0.047563830852  0.000000000000      0.000000000000  0.000000000000     -0.000000000000  0.000000000000
  30  42  0.047563830852  0.000000000000     -0.000000000000  0.000000000000      0.000000000000  0.000000000000
  31   1  0.054845153605  0.000000000000      0.003678169338  0.000000000000     -0.031317764601  0.000000000000
  31   2  0.106053391253  0.000000000000      0.168085179649  0.000000000000      0.172281743930  0.000000000000
  31   3 -0.054845153605  0.000000000000     -0.003678169338  0.000000000000     -0.031317764601  0.000000000000
  31   4 -0.106053391253  0.000000000000     -0.168085179649  0.000000000000      0.172281743930  0.000000000000
  31   5  0.054845153605  0.000000000000     -0.003678169338  0.000000000000     -0.031317764601  0.000000000000
  31   6  0.106053391253  0.000000000000     -0.168085179649  0.000000000000      0.172281743930  0.000000000000
  31   7 -0.054845153605  0.000000000000      0.003678169338  0.000000000000     -0.031317764602  0.000000000000
  31   8 -0.106053391253  0.000000000000      0.168085179649  0.000000000000      0.172281743930  0.000000000000
  31   9 -0.054845153605  0.000000000000     -0.003678169338  0.000000000000      0.031317764602  0.000000000000
  31  10 -0.106053391253  0.000000000000     -0.168085179649  0.000000000000     -0.172281743930  0.000000000000
  31  11  0.054845153605  0.000000000000      0.003678169338  0.000000000000      0.031317764601  0.000000000000
  31  12  0.106053391253  0.000000000000      0.168085179649  0.000000000000     -0.172281743930  0.000000000000
  31  13 -0.054845153605  0.000000000000      0.003678169338  0.000000000000      0.031317764602  0.000000000000
  31  14 -0.106053391253  0.000000000000      0.168085179649  0.000000000000     -0.172281743930  0.000000000000
  31  15  0.054845153605  0.000000000000     -0.003678169338  0.000000000000      0.031317764601  0.000000000000
  31  16  0.106053391253  0.000000000000     -0.168085179649  0.000000000000     -0.172281743930  0.000000000000
  31  17 -0.297649834009  0.000000000000      0.000000000000  0.000000000000     -0.000000000000  0.000000000000
  31  18  0.297649834009  0.000000000000      0.000000000000  0.000000000000      0.000000000000  0.000000000000
  31  19 -0.297649834009  0.000000000000     -0.000000000000  0.000000000000     -0.000000000000  0.000000000000
  31  20  0.297649834009  0.000000000000      0.000000000000  0.000000000000     -0.000000000000  0.000000000000
  31  21  0.000000000000  0.000000000000     -0.018412329619  0.000000000000      0.000000000000  0.000000000000
  31  22  0.000000000000  0.000000000000      0.018412329619  0.000000000000     -0.000000000000  0.000000000000
  31  23  0.000000000000  0.000000000000      0.018412329619  0.000000000000      0.000000000000  0.000000000000
  31  24  0.000000000000  0.000000000000     -0.018412329619  0.000000000000     -0.000000000000  0.000000000000
  31  25  0.111111805609  0.000000000000      0.000000000000  0.000000000000      0.000000000000  0.000000000000
  31  26 -0.044777079600  0.000000000000      0.000000000000  0.000000000000     -0.000000000000  0.000000000000
  31  27 -0.111111805609  0.000000000000      0.000000000000  0.000000000000      0.000000000000  0.000000000000
  31  28  0.044777079600  0.000000000000     -0.000000000000  0.000000000000      0.000000000000  0.000000000000
  31  29  0.111111805609  0.000000000000     -0.000000000000  0.000000000000      0.000000000000  0.000000000000
  31  30 -0.044777079600  0.000000000000     -0.000000000000  0.000000000000      0.000000000000  0.000000000000
  31  31 -0.111111805609  0.000000000000      0.000000000000  0.000000000000      0.000000000000  0.000000000000
  31  32  0.044777079600  0.000000000000     -0.000000000000  0.000000000000     -0.000000000000  0.000000000000
  31  33 -0.000000000000  0.000000000000      0.000000000000  0.000000000000     -0.000000000000  0.000000000000
  31  34 -0.000000000000  0.000000000000      0.000000000000  0.000000000000     -0.000000000000  0.000000000000
  31  35  0.000000000000  0.000000000000      0.000000000000  0.000000000000      0.000000000000  0.000000000000
  31  36  0.000000000000  0.000000000000     -0.000000000000  0.000000000000      0.000000000000  0.000000000000
  31  37 -0.000000000000  0.000000000000     -0.018660130009  0.000000000000     -0.000000000000  0.000000000000
  31  38 -0.000000000000  0.000000000000      0.018660130009  0.000000000000     -0.000000000000  0.000000000000
  31  39 -0.000000000000  0.000000000000      0.018660130009  0.000000000000     -0.000000000000  0.000000000000
  31  40 -0.000000000000  0.000000000000     -0.018660130009  0.000000000000      0.000000000000  0.000000000000
  31  41 -0.000000000000  0.000000000000     -0.000000000000  0.000000000000     -0.000000000000  0.000000000000
  31  42 -0.000000000000  0.000000000000      0.000000000000  0.000000000000     -0.000000000000  0.000000000000
  32   1 -0.080879592845  0.000000000000     -0.002668742096  0.000000000000      0.044547372463  0.000000000000
  32   2 -0.085871955292  0.000000000000     -0.169731046414  0.000000000000     -0.150145591426  0.000000000000
  32   3  0.080879592845  0.000000000000      0.002668742096  0.000000000000      0.044547372463  0.000000000000
  32   4  0.085871955292  0.000000000000      0.169731046414  0.000000000000     -0.150145591426  0.000000000000
  32   5  0.080879592845  0.000000000000     -0.002668742096  0.000000000000     -0.044547372463  0.000000000000
  32   6  0.085871955292  0.000000000000     -0.169731046414  0.000000000000      0.150145591426  0.000000000000
  32   7 -0.080879592845  0.000000000000      0.002668742096  0.000000000000     -0.044547372463  0.000000000000
  32   8 -0.085871955292  0.000000000000      0.169731046414  0.000000000000      0.150145591426  0.000000000000
  32   9 -0.080879592845  0.000000000000     -0.002668742096  0.000000000000      0.044547372463  0.000000000000
  32  10 -0.085871955292  0.000000000000     -0.169731046414  0.000000000000     -0.150145591426  0.000000000000
  32  11  0.080879592845  0.000000000000      0.002668742096  0.000000000000      0.044547372463  0.000000000000
  32  12  0.085871955292  0.000000000000      0.169731046414  0.000000000000     -0.150145591426  0.000000000000
  32  13  0.080879592845  0.000000000000     -0.002668742096  0.000000000000     -0.044547372463  0.000000000000
  32  14  0.085871955292  0.000000000000     -0.169731046414  0.000000000000      0.150145591426  0.000000000000
  32  15 -0.080879592845  0.000000000000      0.002668742096  0.000000000000     -0.044547372463  0.000000000000
  32  16 -0.085871955292  0.000000000000      0.169731046414  0.000000000000      0.150145591426  0.000000000000
  32  17  0.286492588522  0.000000000000      0.000000000000  0.000000000000     -0.000000000000  0.000000000000
  32  18 -0.286492588522  0.000000000000      0.000000000000  0.000000000000      0.000000000000  0.000000000000
  32  19 -0.286492588522  0.000000000000      0.000000000000  0.000000000000      0.000000000000  0.000000000000
  32  20  0.286492588522  0.000000000000     -0.000000000000  0.000000000000     -0.000000000000  0.000000000000
  32  21  0.000000000000  0.000000000000      0.028800396432  0.000000000000      0.000000000000  0.000000000000
  32  22  0.000000000000  0.000000000000     -0.028800396432  0.000000000000     -0.000000000000  0.000000000000
  32  23  0.000000000000  0.000000000000      0.028800396432  0.000000000000      0.000000000000  0.000000000000
  32  24  0.000000000000  0.000000000000     -0.028800396432  0.000000000000     -0.000000000000  0.000000000000
  32  25 -0.170138041205  0.000000000000      0.000000000000  0.000000000000      0.000000000000  0.000000000000
  32  26  0.059422789223  0.000000000000      0.000000000000  0.000000000000     -0.000000000000  0.000000000000
  32  27  0.170138041205  0.000000000000      0.000000000000  0.000000000000      0.000000000000  0.000000000000
  32  28 -0.059422789223  0.000000000000     -0.000000000000  0.000000000000      0.000000000000  0.000000000000
  32  29  0.170138041205  0.000000000000      0.000000000000  0.000000000000     -0.000000000000  0.000000000000
  32  30 -0.059422789223  0.000000000000     -0.000000000000  0.000000000000     -0.000000000000  0.000000000000
  32  31 -0.170138041205  0.000000000000      0.000000000000  0.000000000000     -0.000000000000  0.000000000000
  32  32  0.059422789223  0.000000000000     -0.000000000000  0.000000000000     -0.000000000000  0.000000000000
  32  33 -0.000000000000  0.000000000000     -0.000000000000  0.000000000000      0.000000000000  0.000000000000
  32  34  0.000000000000  0.000000000000     -0.000000000000  0.000000000000     -0.000000000000  0.000000000000
  32  35  0.000000000000  0.000000000000      0.000000000000  0.000000000000      0.000000000000  0.000000000000
  32  36  0.000000000000  0.000000000000      0.000000000000  0.000000000000     -0.000000000000  0.000000000000
  32  37 -0.000000000000  0.000000000000      0.009781401550  0.000000000000      0.000000000000  0.000000000000
  32  38 -0.000000000000  0.000000000000     -0.009781401550  0.000000000000     -0.000000000000  0.000000000000
  32  39  0.000000000000  0.000000000000      0.009781401550  0.000000000000     -0.000000000000  0.000000000000
  32  40  0.000000000000  0.000000000000     -0.009781401550  0.000000000000      0.000000000000  0.000000000000
  32  41 -0.000000000000  0.000000000000      0.000000000000  0.000000000000      0.000000000000  0.000000000000
  32  42 -0.000000000000  0.000000000000     -0.000000000000  0.000000000000     -0.000000000000  0.000000000000
  33   1  0.074280191138  0.000000000000     -0.048256669950  0.000000000000     -0.088123741756  0.000000000000
  33   2  0.063071457574  0.000000000000      0.070000217162  0.000000000000      0.085769852634  0.000000000000
  33   3  0.074280191138  0.000000000000     -0.048256669950  0.000000000000      0.088123741756  0.000000000000
  33   4  0.063071457574  0.000000000000      0.070000217162  0.000000000000     -0.085769852634  0.000000000000
  33   5 -0.074280191138  0.000000000000     -0.048256669950  0.000000000000      0.088123741756  0.000000000000
  33   6 -0.063071457574  0.000000000000      0.070000217162  0.000000000000     -0.085769852634  0.000000000000
  33   7 -0.074280191138  0.000000000000     -0.048256669950  0.000000000000     -0.088123741756  0.000000000000
  33   8 -0.063071457574  0.000000000000      0.070000217162  0.000000000000      0.085769852634  0.000000000000
  33   9 -0.074280191138  0.000000000000      0.048256669950  0.000000000000      0.088123741756  0.000000000000
  33  10 -0.063071457574  0.000000000000     -0.070000217162  0.000000000000     -0.085769852634  0.000000000000
  33  11 -0.074280191138  0.000000000000      0.048256669950  0.000000000000     -0.088123741756  0.000000000000
  33  12 -0.063071457574  0.000000000000     -0.070000217162  0.000000000000      0.085769852634  0.000000000000
  33  13  0.074280191138  0.000000000000      0.048256669950  0.000000000000     -0.088123741756  0.000000000000
  33  14  0.063071457574  0.000000000000     -0.070000217162  0.000000000000      0.085769852634  0.000000000000
  33  15  0.074280191138  0.000000000000      0.048256669950  0.000000000000      0.088123741756  0.000000000000
  33  16  0.063071457574  0.000000000000     -0.070000217162  0.000000000000     -0.085769852634  0.000000000000
  33  17 -0.127020588606  0.000000000000      0.000000000000  0.000000000000     -0.000000000000  0.000000000000
  33  18 -0.127020588606  0.000000000000     -0.000000000000  0.000000000000      0.000000000000  0.000000000000
  33  19  0.127020588606  0.000000000000     -0.000000000000  0.000000000000      0.000000000000  0.000000000000
  33  20  0.127020588606  0.000000000000      0.000000000000  0.000000000000      0.000000000000  0.000000000000
  33  21 -0.189390507421  0.000000000000     -0.000000000000  0.000000000000     -0.078446852513  0.000000000000
  33  22 -0.189390507421  0.000000000000      0.000000000000  0.000000000000      0.078446852513  0.000000000000
  33  23  0.189390507421  0.000000000000      0.000000000000  0.000000000000      0.078446852513  0.000000000000
  33  24  0.189390507421  0.000000000000     -0.000000000000  0.000000000000     -0.078446852513  0.000000000000
  33  25  0.044703862755  0.000000000000      0.000000000000  0.000000000000      0.000000000000  0.000000000000
  33  26  0.011871069034  0.000000000000     -0.000000000000  0.000000000000      0.000000000000  0.000000000000
  33  27  0.044703862755  0.000000000000      0.000000000000  0.000000000000      0.000000000000  0.000000000000
  33  28  0.011871069034  0.000000000000     -0.000000000000  0.000000000000      0.000000000000  0.000000000000
  33  29 -0.044703862755  0.000000000000     -0.000000000000  0.000000000000      0.000000000000  0.000000000000
  33  30 -0.011871069034  0.000000000000     -0.000000000000  0.000000000000      0.000000000000  0.000000000000
  33  31 -0.044703862755  0.000000000000      0.000000000000  0.000000000000      0.000000000000  0.000000000000
  33  32 -0.011871069034  0.000000000000      0.000000000000  0.000000000000      0.000000000000  0.000000000000
  33  33  0.048306354252  0.000000000000     -0.000000000000  0.000000000000     -0.000000000000  0.000000000000
  33  34 -0.048306354252  0.000000000000     -0.000000000000  0.000000000000     -0.000000000000  0.000000000000
  33  35 -0.470247556815  0.000000000000      0.000000000000  0.000000000000      0.000000000000  0.000000000000
  33  36  0.470247556815  0.000000000000     -0.000000000000  0.000000000000      0.000000000000  0.000000000000
  33  37  0.102469124800  0.000000000000      0.000000000000  0.000000000000      0.037580993624  0.000000000000
  33  38  0.102469124800  0.000000000000     -0.000000000000  0.000000000000     -0.037580993624  0.000000000000
  33  39 -0.102469124800  0.000000000000     -0.000000000000  0.000000000000     -0.037580993624  0.000000000000
  33  40 -0.102469124800  0.000000000000      0.000000000000  0.000000000000      0.037580993624  0.000000000000
  33  41  0.068778562199  0.000000000000     -0.000000000000  0.000000000000     -0.000000000000  0.000000000000
  33  42 -0.068778562199  0.000000000000     -0.000000000000  0.000000000000     -0.000000000000  0.000000000000
  34   1  0.081132852851  0.000000000000     -0.042678054560  0.000000000000     -0.086503667208  0.000000000000
  34   2  0.069918399458  0.000000000000      0.090898326213  0.000000000000      0.101264738956  0.000000000000
  34   3  0.081132852851  0.000000000000     -0.042678054560  0.000000000000      0.086503667208  0.000000000000
  34   4  0.069918399458  0.000000000000      0.090898326213  0.000000000000     -0.101264738956  0.000000000000
  34   5  0.081132852851  0.000000000000      0.042678054560  0.000000000000     -0.086503667208  0.000000000000
  34   6  0.069918399458  0.000000000000     -0.090898326213  0.000000000000      0.101264738956  0.000000000000
  34   7  0.081132852851  0.000000000000      0.042678054560  0.000000000000      0.086503667208  0.000000000000
  34   8  0.069918399458  0.000000000000     -0.090898326213  0.000000000000     -0.101264738956  0.000000000000
  34   9  0.081132852851  0.000000000000     -0.042678054560  0.000000000000     -0.086503667208  0.000000000000
  34  10  0.069918399458  0.000000000000      0.090898326213  0.000000000000      0.101264738956  0.000000000000
  34  11  0.081132852851  0.000000000000     -0.042678054560  0.000000000000      0.086503667208  0.000000000000
  34  12  0.069918399458  0.000000000000      0.090898326213  0.000000000000     -0.101264738956  0.000000000000
  34  13  0.081132852851  0.000000000000      0.042678054560  0.000000000000     -0.086503667208  0.000000000000
  34  14  0.069918399458  0.000000000000     -0.090898326213  0.000000000000      0.101264738956  0.000000000000
  34  15  0.081132852851  0.000000000000      0.042678054560  0.000000000000      0.086503667208  0.000000000000
  34  16  0.069918399458  0.000000000000     -0.090898326213  0.000000000000     -0.101264738956  0.000000000000
  34  17 -0.160354995319  0.000000000000      0.000000000000  0.000000000000      0.000000000000  0.000000000000
  34  18 -0.160354995319  0.000000000000     -0.000000000000  0.000000000000     -0.000000000000  0.000000000000
  34  19 -0.160354995319  0.000000000000      0.000000000000  0.000000000000     -0.000000000000  0.000000000000
  34  20 -0.160354995319  0.000000000000     -0.000000000000  0.000000000000      0.000000000000  0.000000000000
  34  21 -0.178641961834  0.000000000000      0.000000000000  0.000000000000     -0.081402333233  0.000000000000
  34  22 -0.178641961834  0.000000000000      0.000000000000  0.000000000000      0.081402333233  0.000000000000
  34  23 -0.178641961834  0.000000000000     -0.000000000000  0.000000000000     -0.081402333233  0.000000000000
  34  24 -0.178641961834  0.000000000000     -0.000000000000  0.000000000000      0.081402333233  0.000000000000
  34  25  0.072298784873  0.000000000000      0.000000000000  0.000000000000      0.000000000000  0.000000000000
  34  26 -0.001290003016  0.000000000000      0.000000000000  0.000000000000      0.000000000000  0.000000000000
  34  27  0.072298784873  0.000000000000     -0.000000000000  0.000000000000     -0.000000000000  0.000000000000
  34  28 -0.001290003016  0.000000000000     -0.000000000000  0.000000000000     -0.000000000000  0.000000000000
  34  29  0.072298784873  0.000000000000      0.000000000000  0.000000000000      0.000000000000  0.000000000000
  34  30 -0.001290003016  0.000000000000      0.000000000000  0.000000000000      0.000000000000  0.000000000000
  34  31  0.072298784873  0.000000000000     -0.000000000000  0.000000000000     -0.000000000000  0.000000000000
  34  32 -0.001290003016  0.000000000000      0.000000000000  0.000000000000     -0.000000000000  0.000000000000
  34  33  0.040909930606  0.000000000000      0.000000000000  0.000000000000     -0.000000000000  0.000000000000
  34  34  0.040909930606  0.000000000000     -0.000000000000  0.000000000000     -0.000000000000  0.000000000000
  34  35 -0.424824420337  0.000000000000      0.000000000000  0.000000000000      0.000000000000  0.000000000000
  34  36 -0.424824420337  0.000000000000     -0.000000000000  0.000000000000     -0.000000000000  0.000000000000
  34  37  0.087286344778  0.000000000000     -0.000000000000  0.000000000000      0.032432379588  0.000000000000
  34  38  0.087286344778  0.000000000000      0.000000000000  0.000000000000     -0.032432379588  0.000000000000
  34  39  0.087286344778  0.000000000000     -0.000000000000  0.000000000000      0.032432379588  0.000000000000
  34  40  0.087286344778  0.000000000000     -0.000000000000  0.000000000000     -0.032432379588  0.000000000000
  34  41  0.066148071957  0.000000000000     -0.000000000000  0.000000000000     -0.000000000000  0.000000000000
  34  42  0.066148071957  0.000000000000      0.000000000000  0.000000000000     -0.000000000000  0.000000000000
  35   1 -0.000643822082  0.000000000000      0.104220485095  0.000000000000     -0.004293508287  0.000000000000
  35   2  0.001769023422  0.000000000000      0.117624026304  0.000000000000     -0.016278544927  0.000000000000
  35   3  0.000643822082  0.000000000000     -0.104220485095  0.000000000000     -0.004293508287  0.000000000000
  35   4 -0.001769023422  0.000000000000     -0.117624026304  0.000000000000     -0.016278544927  0.000000000000
  35   5 -0.000643822082  0.000000000000     -0.104220485093  0.000000000000     -0.004293508287  0.000000000000
  35   6  0.001769023422  0.000000000000     -0.117624026302  0.000000000000     -0.016278544927  0.000000000000
  35   7  0.000643822082  0.000000000000      0.104220485093  0.000000000000     -0.004293508287  0.000000000000
  35   8 -0.001769023422  0.000000000000      0.117624026302  0.000000000000     -0.016278544927  0.000000000000
  35   9 -0.000643822082  0.000000000000      0.104220485093  0.000000000000     -0.004293508287  0.000000000000
  35  10  0.001769023422  0.000000000000      0.117624026302  0.000000000000     -0.016278544927  0.000000000000
  35  11  0.000643822082  0.000000000000     -0.104220485093  0.000000000000     -0.004293508287  0.000000000000
  35  12 -0.001769023422  0.000000000000     -0.117624026302  0.000000000000     -0.016278544927  0.000000000000
  35  13 -0.000643822082  0.000000000000     -0.104220485095  0.000000000000     -0.004293508287  0.000000000000
  35  14  0.001769023422  0.000000000000     -0.117624026304  0.000000000000     -0.016278544927  0.000000000000
  35  15  0.000643822082  0.000000000000      0.104220485095  0.000000000000     -0.004293508287  0.000000000000
  35  16 -0.001769023422  0.000000000000      0.117624026304  0.000000000000     -0.016278544927  0.000000000000
  35  17  0.000000000000  0.000000000000      0.072718656010  0.000000000000      0.012866008903  0.000000000000
  35  18  0.000000000000  0.000000000000     -0.072718656010  0.000000000000      0.012866008903  0.000000000000
  35  19  0.000000000000  0.000000000000     -0.072718656009  0.000000000000      0.012866008903  0.000000000000
  35  20 -0.000000000000  0.000000000000      0.072718656009  0.000000000000      0.012866008903  0.000000000000
  35  21 -0.004884897730  0.000000000000     -0.000000000000  0.000000000000      0.044816066669  0.000000000000
  35  22  0.004884897730  0.000000000000     -0.000000000000  0.000000000000      0.044816066669  0.000000000000
  35  23 -0.004884897729  0.000000000000      0.000000000000  0.000000000000      0.044816066669  0.000000000000
  35  24  0.004884897729  0.000000000000      0.000000000000  0.000000000000      0.044816066669  0.000000000000
  35  25 -0.000000000000  0.000000000000      0.259012305791  0.000000000000     -0.022884127333  0.000000000000
  35  26 -0.000000000000  0.000000000000      0.321784276109  0.000000000000     -0.070733052516  0.000000000000
  35  27  0.000000000000  0.000000000000     -0.259012305791  0.000000000000     -0.022884127333  0.000000000000
  35  28 -0.000000000000  0.000000000000     -0.321784276109  0.000000000000     -0.070733052516  0.000000000000
  35  29 -0.000000000000  0.000000000000     -0.259012305787  0.000000000000     -0.022884127332  0.000000000000
  35  30  0.000000000000  0.000000000000     -0.321784276104  0.000000000000     -0.070733052515  0.000000000000
  35  31  0.000000000000  0.000000000000      0.259012305787  0.000000000000     -0.022884127332  0.000000000000
  35  32  0.000000000000  0.000000000000      0.321784276104  0.000000000000     -0.070733052515  0.000000000000
  35  33 -0.000000000000  0.000000000000      0.000000000000  0.000000000000     -0.009534235668  0.000000000000
  35  34  0.000000000000  0.000000000000     -0.000000000000  0.000000000000     -0.009534235667  0.000000000000
  35  35  0.000000000000  0.000000000000     -0.000000000000  0.000000000000      0.180190341430  0.000000000000
  35  36  0.000000000000  0.000000000000      0.000000000000  0.000000000000      0.180190341427  0.000000000000
  35  37  0.009186624171  0.000000000000      0.000000000000  0.000000000000      0.000397173395  0.000000000000
  35  38 -0.009186624171  0.000000000000      0.000000000000  0.000000000000      0.000397173395  0.000000000000
  35  39  0.009186624171  0.000000000000     -0.000000000000  0.000000000000      0.000397173395  0.000000000000
  35  40 -0.009186624171  0.000000000000      0.000000000000  0.000000000000      0.000397173395  0.000000000000
  35  41  0.000000000000  0.000000000000     -0.000000000000  0.000000000000     -0.006620450797  0.000000000000
  35  42 -0.000000000000  0.000000000000      0.000000000000  0.000000000000     -0.006620450797  0.000000000000
  36   1 -0.001467203658  0.000000000000      0.103556610363  0.000000000000     -0.003669634249  0.000000000000
  36   2  0.000900255988  0.000000000000      0.117260646252  0.000000000000     -0.016895440150  0.000000000000
  36   3  0.001467203658  0.000000000000     -0.103556610363  0.000000000000     -0.003669634249  0.000000000000
  36   4 -0.000900255988  0.000000000000     -0.117260646252  0.000000000000     -0.016895440150  0.000000000000
  36   5  0.001467203658  0.000000000000      0.103556610364  0.000000000000      0.003669634249  0.000000000000
  36   6 -0.000900255988  0.000000000000      0.117260646254  0.000000000000      0.016895440151  0.000000000000
  36   7 -0.001467203658  0.000000000000     -0.103556610364  0.000000000000      0.003669634249  0.000000000000
  36   8  0.000900255988  0.000000000000     -0.117260646254  0.000000000000      0.016895440151  0.000000000000
  36   9  0.001467203658  0.000000000000     -0.103556610364  0.000000000000      0.003669634249  0.000000000000
  36  10 -0.000900255988  0.000000000000     -0.117260646254  0.000000000000      0.016895440151  0.000000000000
  36  11 -0.001467203658  0.000000000000      0.103556610364  0.000000000000      0.003669634249  0.000000000000
  36  12  0.000900255988  0.000000000000      0.117260646254  0.000000000000      0.016895440151  0.000000000000
  36  13 -0.001467203658  0.000000000000     -0.103556610363  0.000000000000     -0.003669634249  0.000000000000
  36  14  0.000900255988  0.000000000000     -0.117260646252  0.000000000000     -0.016895440150  0.000000000000
  36  15  0.001467203658  0.000000000000      0.103556610363  0.000000000000     -0.003669634249  0.000000000000
  36  16 -0.000900255988  0.000000000000      0.117260646252  0.000000000000     -0.016895440150  0.000000000000
  36  17  0.000000000000  0.000000000000      0.074449945804  0.000000000000      0.010400671225  0.000000000000
  36  18  0.000000000000  0.000000000000     -0.074449945804  0.000000000000      0.010400671225  0.000000000000
  36  19  0.000000000000  0.000000000000      0.074449945805  0.000000000000     -0.010400671225  0.000000000000
  36  20  0.000000000000  0.000000000000     -0.074449945805  0.000000000000     -0.010400671225  0.000000000000
  36  21 -0.005529768638  0.000000000000     -0.000000000000  0.000000000000      0.045828885927  0.000000000000
  36  22  0.005529768638  0.000000000000     -0.000000000000  0.000000000000      0.045828885927  0.000000000000
  36  23  0.005529768638  0.000000000000      0.000000000000  0.000000000000     -0.045828885928  0.000000000000
  36  24 -0.005529768638  0.000000000000      0.000000000000  0.000000000000     -0.045828885928  0.000000000000
  36  25 -0.000000000000  0.000000000000      0.259593046896  0.000000000000     -0.022030659354  0.000000000000
  36  26 -0.000000000000  0.000000000000      0.320839736987  0.000000000000     -0.069752873454  0.000000000000
  36  27 -0.000000000000  0.000000000000     -0.259593046896  0.000000000000     -0.022030659354  0.000000000000
  36  28  0.000000000000  0.000000000000     -0.320839736987  0.000000000000     -0.069752873454  0.000000000000
  36  29 -0.000000000000  0.000000000000      0.259593046900  0.000000000000      0.022030659354  0.000000000000
  36  30 -0.000000000000  0.000000000000      0.320839736991  0.000000000000      0.069752873455  0.000000000000
  36  31  0.000000000000  0.000000000000     -0.259593046900  0.000000000000      0.022030659354  0.000000000000
  36  32  0.000000000000  0.000000000000     -0.320839736991  0.000000000000      0.069752873455  0.000000000000
  36  33  0.000000000000  0.000000000000      0.000000000000  0.000000000000     -0.012823353443  0.000000000000
  36  34 -0.000000000000  0.000000000000      0.000000000000  0.000000000000      0.012823353443  0.000000000000
  36  35  0.000000000000  0.000000000000     -0.000000000000  0.000000000000      0.183362186122  0.000000000000
  36  36  0.000000000000  0.000000000000      0.000000000000  0.000000000000     -0.183362186125  0.000000000000
  36  37  0.008105510792  0.000000000000     -0.000000000000  0.000000000000      0.000541978104  0.000000000000
  36  38 -0.008105510792  0.000000000000      0.000000000000  0.000000000000      0.000541978104  0.000000000000
  36  39 -0.008105510792  0.000000000000     -0.000000000000  0.000000000000     -0.000541978104  0.000000000000
  36  40  0.008105510792  0.000000000000      0.000000000000  0.000000000000     -0.000541978104  0.000000000000
  36  41 -0.000000000000  0.000000000000      0.000000000000  0.000000000000     -0.007717060637  0.000000000000
  36  42 -0.000000000000  0.000000000000      0.000000000000  0.000000000000      0.007717060637  0.000000000000
  37   1 -0.005029406300  0.000000000000     -0.016510057998  0.000000000000     -0.075228173219  0.000000000000
  37   2  0.002816081554  0.000000000000      0.151731188144  0.000000000000      0.019223325015  0.000000000000
  37   3 -0.005029406300  0.000000000000     -0.016510057998  0.000000000000      0.075228173219  0.000000000000
  37   4  0.002816081554  0.000000000000      0.151731188144  0.000000000000     -0.019223325015  0.000000000000
  37   5 -0.005029406300  0.000000000000      0.016510057998  0.000000000000     -0.075228173219  0.000000000000
  37   6  0.002816081554  0.000000000000     -0.151731188144  0.000000000000      0.019223325015  0.000000000000
  37   7 -0.005029406300  0.000000000000      0.016510057998  0.000000000000      0.075228173219  0.000000000000
  37   8  0.002816081554  0.000000000000     -0.151731188144  0.000000000000     -0.019223325015  0.000000000000
  37   9  0.005029406300  0.000000000000      0.016510057998  0.000000000000      0.075228173219  0.000000000000
  37  10 -0.002816081554  0.000000000000     -0.151731188144  0.000000000000     -0.019223325015  0.000000000000
  37  11  0.005029406300  0.000000000000      0.016510057998  0.000000000000     -0.075228173219  0.000000000000
  37  12 -0.002816081554  0.000000000000     -0.151731188144  0.000000000000      0.019223325015  0.000000000000
  37  13  0.005029406300  0.000000000000     -0.016510057998  0.000000000000      0.075228173219  0.000000000000
  37  14 -0.002816081554  0.000000000000      0.151731188144  0.000000000000     -0.019223325015  0.000000000000
  37  15  0.005029406300  0.000000000000     -0.016510057998  0.000000000000     -0.075228173219  0.000000000000
  37  16 -0.002816081554  0.000000000000      0.151731188144  0.000000000000      0.019223325015  0.000000000000
  37  17  0.000000000000  0.000000000000     -0.035937553232  0.000000000000      0.144039420113  0.000000000000
  37  18  0.000000000000  0.000000000000     -0.035937553232  0.000000000000     -0.144039420113  0.000000000000
  37  19 -0.000000000000  0.000000000000      0.035937553232  0.000000000000      0.144039420113  0.000000000000
  37  20 -0.000000000000  0.000000000000      0.035937553232  0.000000000000     -0.144039420113  0.000000000000
  37  21 -0.000000000000  0.000000000000     -0.114046497582  0.000000000000     -0.000000000000  0.000000000000
  37  22 -0.000000000000  0.000000000000     -0.114046497582  0.000000000000     -0.000000000000  0.000000000000
  37  23  0.000000000000  0.000000000000      0.114046497582  0.000000000000     -0.000000000000  0.000000000000
  37  24  0.000000000000  0.000000000000      0.114046497582  0.000000000000     -0.000000000000  0.000000000000
  37  25  0.000000000000  0.000000000000     -0.080330781062  0.000000000000     -0.286205689939  0.000000000000
  37  26  0.000000000000  0.000000000000      0.175234777148  0.000000000000      0.033059312817  0.000000000000
  37  27  0.000000000000  0.000000000000     -0.080330781062  0.000000000000      0.286205689939  0.000000000000
  37  28  0.000000000000  0.000000000000      0.175234777148  0.000000000000     -0.033059312817  0.000000000000
  37  29  0.000000000000  0.000000000000      0.080330781062  0.000000000000     -0.286205689939  0.000000000000
  37  30 -0.000000000000  0.000000000000     -0.175234777148  0.000000000000      0.033059312817  0.000000000000
  37  31  0.000000000000  0.000000000000      0.080330781062  0.000000000000      0.286205689939  0.000000000000
  37  32 -0.000000000000  0.000000000000     -0.175234777148  0.000000000000     -0.033059312817  0.000000000000
  37  33  0.000000000000  0.000000000000      0.014262974110  0.000000000000      0.000000000000  0.000000000000
  37  34  0.000000000000  0.000000000000     -0.014262974110  0.000000000000      0.000000000000  0.000000000000
  37  35 -0.000000000000  0.000000000000     -0.267763459795  0.000000000000     -0.000000000000  0.000000000000
  37  36  0.000000000000  0.000000000000      0.267763459795  0.000000000000     -0.000000000000  0.000000000000
  37  37 -0.000000000000  0.000000000000      0.009281902894  0.000000000000      0.000000000000  0.000000000000
  37  38  0.000000000000  0.000000000000      0.009281902894  0.000000000000      0.000000000000  0.000000000000
  37  39  0.000000000000  0.000000000000     -0.009281902894  0.000000000000      0.000000000000  0.000000000000
  37  40  0.000000000000  0.000000000000     -0.009281902894  0.000000000000     -0.000000000000  0.000000000000
  37  41  0.000000000000  0.000000000000      0.008625819288  0.000000000000      0.000000000000  0.000000000000
  37  42 -0.000000000000  0.000000000000     -0.008625819288  0.000000000000      0.000000000000  0.000000000000
  38   1 -0.005228782112  0.000000000000     -0.016181257508  0.000000000000     -0.074253495351  0.000000000000
  38   2  0.002434048911  0.000000000000      0.150771297180  0.000000000000      0.020114981039  0.000000000000
  38   3 -0.005228782112  0.000000000000     -0.016181257508  0.000000000000      0.074253495351  0.000000000000
  38   4  0.002434048911  0.000000000000      0.150771297180  0.000000000000     -0.020114981039  0.000000000000
  38   5  0.005228782112  0.000000000000     -0.016181257508  0.000000000000      0.074253495351  0.000000000000
  38   6 -0.002434048911  0.000000000000      0.150771297180  0.000000000000     -0.020114981039  0.000000000000
  38   7  0.005228782112  0.000000000000     -0.016181257508  0.000000000000     -0.074253495351  0.000000000000
  38   8 -0.002434048911  0.000000000000      0.150771297180  0.000000000000      0.020114981039  0.000000000000
  38   9 -0.005228782112  0.000000000000     -0.016181257508  0.000000000000     -0.074253495351  0.000000000000
  38  10  0.002434048911  0.000000000000      0.150771297180  0.000000000000      0.020114981039  0.000000000000
  38  11 -0.005228782112  0.000000000000     -0.016181257508  0.000000000000      0.074253495351  0.000000000000
  38  12  0.002434048911  0.000000000000      0.150771297180  0.000000000000     -0.020114981039  0.000000000000
  38  13  0.005228782112  0.000000000000     -0.016181257508  0.000000000000      0.074253495351  0.000000000000
  38  14 -0.002434048911  0.000000000000      0.150771297180  0.000000000000     -0.020114981039  0.000000000000
  38  15  0.005228782112  0.000000000000     -0.016181257508  0.000000000000     -0.074253495351  0.000000000000
  38  16 -0.002434048911  0.000000000000      0.150771297180  0.000000000000      0.020114981039  0.000000000000
  38  17  0.000000000000  0.000000000000     -0.035868894580  0.000000000000      0.146535348436  0.000000000000
  38  18  0.000000000000  0.000000000000     -0.035868894580  0.000000000000     -0.146535348436  0.000000000000
  38  19 -0.000000000000  0.000000000000     -0.035868894580  0.000000000000     -0.146535348436  0.000000000000
  38  20  0.000000000000  0.000000000000     -0.035868894580  0.000000000000      0.146535348436  0.000000000000
  38  21  0.000000000000  0.000000000000     -0.113866518729  0.000000000000      0.000000000000  0.000000000000
  38  22  0.000000000000  0.000000000000     -0.113866518729  0.000000000000      0.000000000000  0.000000000000
  38  23  0.000000000000  0.000000000000     -0.113866518729  0.000000000000     -0.000000000000  0.000000000000
  38  24  0.000000000000  0.000000000000     -0.113866518729  0.000000000000     -0.000000000000  0.000000000000
  38  25  0.000000000000  0.000000000000     -0.080936088021  0.000000000000     -0.285030834698  0.000000000000
  38  26  0.000000000000  0.000000000000      0.177679444795  0.000000000000      0.038201600197  0.000000000000
  38  27  0.000000000000  0.000000000000     -0.080936088021  0.000000000000      0.285030834698  0.000000000000
  38  28 -0.000000000000  0.000000000000      0.177679444795  0.000000000000     -0.038201600197  0.000000000000
  38  29 -0.000000000000  0.000000000000     -0.080936088021  0.000000000000      0.285030834698  0.000000000000
  38  30 -0.000000000000  0.000000000000      0.177679444795  0.000000000000     -0.038201600197  0.000000000000
  38  31 -0.000000000000  0.000000000000     -0.080936088021  0.000000000000     -0.285030834698  0.000000000000
  38  32  0.000000000000  0.000000000000      0.177679444795  0.000000000000      0.038201600197  0.000000000000
  38  33  0.000000000000  0.000000000000      0.010712976085  0.000000000000     -0.000000000000  0.000000000000
  38  34 -0.000000000000  0.000000000000      0.010712976085  0.000000000000     -0.000000000000  0.000000000000
  38  35  0.000000000000  0.000000000000     -0.266325065679  0.000000000000      0.000000000000  0.000000000000
  38  36  0.000000000000  0.000000000000     -0.266325065679  0.000000000000     -0.000000000000  0.000000000000
  38  37  0.000000000000  0.000000000000      0.000463712862  0.000000000000     -0.000000000000  0.000000000000
  38  38 -0.000000000000  0.000000000000      0.000463712862  0.000000000000      0.000000000000  0.000000000000
  38  39 -0.000000000000  0.000000000000      0.000463712862  0.000000000000     -0.000000000000  0.000000000000
  38  40 -0.000000000000  0.000000000000      0.000463712862  0.000000000000     -0.000000000000  0.000000000000
  38  41  0.000000000000  0.000000000000      0.008942527704  0.000000000000     -0.000000000000  0.000000000000
  38  42 -0.000000000000  0.000000000000      0.008942527704  0.000000000000     -0.000000000000  0.000000000000
  39   1 -0.001420390658  0.000000000000     -0.000633922993  0.000000000000     -0.004925331553  0.000000000000
  39   2  0.000751290749  0.000000000000      0.010047849261  0.000000000000     -0.000024786816  0.000000000000
  39   3  0.001420390659  0.000000000000      0.000633922993  0.000000000000     -0.004925331553  0.000000000000
  39   4 -0.000751290749  0.000000000000     -0.010047849261  0.000000000000     -0.000024786816  0.000000000000
  39   5  0.001420390658  0.000000000000     -0.000633922993  0.000000000000      0.004925331553  0.000000000000
  39   6 -0.000751290749  0.000000000000      0.010047849261  0.000000000000      0.000024786816  0.000000000000
  39   7 -0.001420390658  0.000000000000      0.000633922993  0.000000000000      0.004925331553  0.000000000000
  39   8  0.000751290749  0.000000000000     -0.010047849261  0.000000000000      0.000024786816  0.000000000000
  39   9  0.001420390658  0.000000000000      0.000633922993  0.000000000000      0.004925331553  0.000000000000
  39  10 -0.000751290749  0.000000000000     -0.010047849261  0.000000000000      0.000024786816  0.000000000000
  39  11 -0.001420390658  0.000000000000     -0.000633922993  0.000000000000      0.004925331553  0.000000000000
  39  12  0.000751290749  0.000000000000      0.010047849261  0.000000000000      0.000024786816  0.000000000000
  39  13 -0.001420390658  0.000000000000      0.000633922993  0.000000000000     -0.004925331553  0.000000000000
  39  14  0.000751290749  0.000000000000     -0.010047849261  0.000000000000     -0.000024786816  0.000000000000
  39  15  0.001420390659  0.000000000000     -0.000633922993  0.000000000000     -0.004925331553  0.000000000000
  39  16 -0.000751290749  0.000000000000      0.010047849261  0.000000000000     -0.000024786816  0.000000000000
  39  17  0.000000000000  0.000000000000     -0.014425586068  0.000000000000      0.016080479087  0.000000000000
  39  18  0.000000000000  0.000000000000      0.014425586068  0.000000000000      0.016080479087  0.000000000000
  39  19  0.000000000000  0.000000000000     -0.014425586068  0.000000000000     -0.016080479087  0.000000000000
  39  20  0.000000000000  0.000000000000      0.014425586068  0.000000000000     -0.016080479087  0.000000000000
  39  21  0.005034618110  0.000000000000      0.000000000000  0.000000000000      0.008691576590  0.000000000000
  39  22 -0.005034618110  0.000000000000      0.000000000000  0.000000000000      0.008691576590  0.000000000000
  39  23 -0.005034618110  0.000000000000     -0.000000000000  0.000000000000     -0.008691576590  0.000000000000
  39  24  0.005034618110  0.000000000000     -0.000000000000  0.000000000000     -0.008691576590  0.000000000000
  39  25 -0.000000000000  0.000000000000     -0.021659486055  0.000000000000     -0.026379286306  0.000000000000
  39  26 -0.000000000000  0.000000000000     -0.009694991487  0.000000000000     -0.006218557120  0.000000000000
  39  27 -0.000000000000  0.000000000000      0.021659486055  0.000000000000     -0.026379286306  0.000000000000
  39  28 -0.000000000000  0.000000000000      0.009694991487  0.000000000000     -0.006218557120  0.000000000000
  39  29 -0.000000000000  0.000000000000     -0.021659486055  0.000000000000      0.026379286306  0.000000000000
  39  30 -0.000000000000  0.000000000000     -0.009694991487  0.000000000000      0.006218557120  0.000000000000
  39  31 -0.000000000000  0.000000000000      0.021659486055  0.000000000000      0.026379286306  0.000000000000
  39  32 -0.000000000000  0.000000000000      0.009694991487  0.000000000000      0.006218557120  0.000000000000
  39  33  0.000000000000  0.000000000000     -0.000000000000  0.000000000000     -0.172072864775  0.000000000000
  39  34  0.000000000000  0.000000000000     -0.000000000000  0.000000000000      0.172072864774  0.000000000000
  39  35 -0.000000000000  0.000000000000     -0.000000000000  0.000000000000      0.008342040912  0.000000000000
  39  36 -0.000000000000  0.000000000000      0.000000000000  0.000000000000     -0.008342040912  0.000000000000
  39  37  0.339247383572  0.000000000000     -0.000000000000  0.000000000000      0.259363506250  0.000000000000
  39  38 -0.339247383571  0.000000000000      0.000000000000  0.000000000000      0.259363506252  0.000000000000
  39  39 -0.339247383570  0.000000000000      0.000000000000  0.000000000000     -0.259363506250  0.000000000000
  39  40  0.339247383570  0.000000000000      0.000000000000  0.000000000000     -0.259363506250  0.000000000000
  39  41 -0.000000000001  0.000000000000      0.000000000000  0.000000000000     -0.318373413954  0.000000000000
  39  42 -0.000000000000  0.000000000000     -0.000000000000  0.000000000000      0.318373413953  0.000000000000
  40   1 -0.021063646251  0.000000000000      0.007927175600  0.000000000000      0.031203349245  0.000000000000
  40   2 -0.006381309983  0.000000000000      0.004626912812  0.000000000000     -0.009061831628  0.000000000000
  40   3 -0.021063646251  0.000000000000      0.007927175600  0.000000000000     -0.031203349245  0.000000000000
  40   4 -0.006381309983  0.000000000000      0.004626912812  0.000000000000      0.009061831628  0.000000000000
  40   5 -0.021063646251  0.000000000000     -0.007927175600  0.000000000000      0.031203349245  0.000000000000
  40   6 -0.006381309983  0.000000000000     -0.004626912811  0.000000000000     -0.009061831628  0.000000000000
  40   7 -0.021063646251  0.000000000000     -0.007927175600  0.000000000000     -0.031203349245  0.000000000000
  40   8 -0.006381309983  0.000000000000     -0.004626912812  0.000000000000      0.009061831628  0.000000000000
  40   9 -0.021063646251  0.000000000000      0.007927175600  0.000000000000      0.031203349245  0.000000000000
  40  10 -0.006381309983  0.000000000000      0.004626912811  0.000000000000     -0.009061831628  0.000000000000
  40  11 -0.021063646251  0.000000000000      0.007927175600  0.000000000000     -0.031203349245  0.000000000000
  40  12 -0.006381309983  0.000000000000      0.004626912812  0.000000000000      0.009061831628  0.000000000000
  40  13 -0.021063646251  0.000000000000     -0.007927175600  0.000000000000      0.031203349245  0.000000000000
  40  14 -0.006381309983  0.000000000000     -0.004626912812  0.000000000000     -0.009061831628  0.000000000000
  40  15 -0.021063646251  0.000000000000     -0.007927175600  0.000000000000     -0.031203349245  0.000000000000
  40  16 -0.006381309983  0.000000000000     -0.004626912812  0.000000000000      0.009061831628  0.000000000000
  40  17 -0.000442232203  0.000000000000     -0.000000000000  0.000000000000      0.000000000000  0.000000000000
  40  18 -0.000442232203  0.000000000000      0.000000000000  0.000000000000      0.000000000000  0.000000000000
  40  19 -0.000442232203  0.000000000000     -0.000000000000  0.000000000000     -0.000000000000  0.000000000000
  40  20 -0.000442232203  0.000000000000      0.000000000000  0.000000000000     -0.000000000000  0.000000000000
  40  21 -0.029745142778  0.000000000000      0.000000000000  0.000000000000     -0.049685659480  0.000000000000
  40  22 -0.029745142778  0.000000000000     -0.000000000000  0.000000000000      0.049685659480  0.000000000000
  40  23 -0.029745142777  0.000000000000     -0.000000000000  0.000000000000     -0.049685659480  0.000000000000
  40  24 -0.029745142777  0.000000000000      0.000000000000  0.000000000000      0.049685659480  0.000000000000
  40  25  0.006073775025  0.000000000000     -0.000000000000  0.000000000000     -0.000000000000  0.000000000000
  40  26  0.001375713559  0.000000000000     -0.000000000000  0.000000000000     -0.000000000000  0.000000000000
  40  27  0.006073775025  0.000000000000      0.000000000000  0.000000000000     -0.000000000000  0.000000000000
  40  28  0.001375713559  0.000000000000      0.000000000000  0.000000000000     -0.000000000000  0.000000000000
  40  29  0.006073775025  0.000000000000     -0.000000000000  0.000000000000      0.000000000000  0.000000000000
  40  30  0.001375713559  0.000000000000     -0.000000000000  0.000000000000      0.000000000000  0.000000000000
  40  31  0.006073775025  0.000000000000      0.000000000000  0.000000000000      0.000000000000  0.000000000000
  40  32  0.001375713559  0.000000000000      0.000000000000  0.000000000000      0.000000000000  0.000000000000
  40  33 -0.182099892685  0.000000000000     -0.000000000000  0.000000000000     -0.000000000000  0.000000000000
  40  34 -0.182099892684  0.000000000000     -0.000000000000  0.000000000000      0.000000000000  0.000000000000
  40  35  0.038365560192  0.000000000000     -0.000000000000  0.000000000000      0.000000000000  0.000000000000
  40  36  0.038365560192  0.000000000000     -0.000000000000  0.000000000000     -0.000000000000  0.000000000000
  40  37 -0.135730766385  0.000000000000      0.000000000000  0.000000000000      0.339052662542  0.000000000000
  40  38 -0.135730766385  0.000000000000     -0.000000000000  0.000000000000     -0.339052662541  0.000000000000
  40  39 -0.135730766385  0.000000000000     -0.000000000000  0.000000000000      0.339052662540  0.000000000000
  40  40 -0.135730766384  0.000000000000     -0.000000000000  0.000000000000     -0.339052662541  0.000000000000
  40  41  0.430495215437  0.000000000000      0.000000000000  0.000000000000     -0.000000000000  0.000000000000
  40  42  0.430495215436  0.000000000000     -0.000000000000  0.000000000000      0.000000000000  0.000000000000
  41   1  0.019498496565  0.000000000000     -0.009328609074  0.000000000000     -0.029002049113  0.000000000000
  41   2  0.004086196719  0.000000000000     -0.004305469298  0.000000000000      0.004914448034  0.000000000000
  41   3  0.019498496565  0.000000000000     -0.009328609074  0.000000000000      0.029002049113  0.000000000000
  41   4  0.004086196719  0.000000000000     -0.004305469298  0.000000000000     -0.004914448034  0.000000000000
  41   5 -0.019498496565  0.000000000000     -0.009328609074  0.000000000000      0.029002049113  0.000000000000
  41   6 -0.004086196719  0.000000000000     -0.004305469298  0.000000000000     -0.004914448034  0.000000000000
  41   7 -0.019498496565  0.000000000000     -0.009328609074  0.000000000000     -0.029002049113  0.000000000000
  41   8 -0.004086196719  0.000000000000     -0.004305469298  0.000000000000      0.004914448034  0.000000000000
  41   9 -0.019498496565  0.000000000000      0.009328609074  0.000000000000      0.029002049113  0.000000000000
  41  10 -0.004086196719  0.000000000000      0.004305469298  0.000000000000     -0.004914448034  0.000000000000
  41  11 -0.019498496565  0.000000000000      0.009328609074  0.000000000000     -0.029002049113  0.000000000000
  41  12 -0.004086196719  0.000000000000      0.004305469298  0.000000000000      0.004914448034  0.000000000000
  41  13  0.019498496565  0.000000000000      0.009328609074  0.000000000000     -0.029002049113  0.000000000000
  41  14  0.004086196719  0.000000000000      0.004305469298  0.000000000000      0.004914448034  0.000000000000
  41  15  0.019498496565  0.000000000000      0.009328609074  0.000000000000      0.029002049113  0.000000000000
  41  16  0.004086196719  0.000000000000      0.004305469298  0.000000000000     -0.004914448034  0.000000000000
  41  17  0.000050881317  0.000000000000      0.000000000000  0.000000000000     -0.000000000000  0.000000000000
  41  18  0.000050881317  0.000000000000     -0.000000000000  0.000000000000     -0.000000000000  0.000000000000
  41  19 -0.000050881317  0.000000000000      0.000000000000  0.000000000000      0.000000000000  0.000000000000
  41  20 -0.000050881317  0.000000000000     -0.000000000000  0.000000000000      0.000000000000  0.000000000000
  41  21  0.029388727120  0.000000000000     -0.000000000000  0.000000000000      0.049658118015  0.000000000000
  41  22  0.029388727120  0.000000000000     -0.000000000000  0.000000000000     -0.049658118015  0.000000000000
  41  23 -0.029388727120  0.000000000000      0.000000000000  0.000000000000     -0.049658118016  0.000000000000
  41  24 -0.029388727120  0.000000000000      0.000000000000  0.000000000000      0.049658118016  0.000000000000
  41  25 -0.005736594898  0.000000000000      0.000000000000  0.000000000000      0.000000000000  0.000000000000
  41  26  0.001218836577  0.000000000000      0.000000000000  0.000000000000      0.000000000000  0.000000000000
  41  27 -0.005736594898  0.000000000000     -0.000000000000  0.000000000000      0.000000000000  0.000000000000
  41  28  0.001218836577  0.000000000000     -0.000000000000  0.000000000000      0.000000000000  0.000000000000
  41  29  0.005736594898  0.000000000000      0.000000000000  0.000000000000     -0.000000000000  0.000000000000
  41  30 -0.001218836577  0.000000000000      0.000000000000  0.000000000000     -0.000000000000  0.000000000000
  41  31  0.005736594898  0.000000000000     -0.000000000000  0.000000000000     -0.000000000000  0.000000000000
  41  32 -0.001218836577  0.000000000000     -0.000000000000  0.000000000000     -0.000000000000  0.000000000000
  41  33  0.182071904814  0.000000000000      0.000000000000  0.000000000000      0.000000000000  0.000000000000
  41  34 -0.182071904814  0.000000000000     -0.000000000000  0.000000000000     -0.000000000000  0.000000000000
  41  35 -0.039532293612  0.000000000000     -0.000000000000  0.000000000000     -0.000000000000  0.000000000000
  41  36  0.039532293612  0.000000000000      0.000000000000  0.000000000000      0.000000000000  0.000000000000
  41  37  0.135933207408  0.000000000000     -0.000000000000  0.000000000000     -0.339419192436  0.000000000000
  41  38  0.135933207409  0.000000000000     -0.000000000000  0.000000000000      0.339419192435  0.000000000000
  41  39 -0.135933207409  0.000000000000     -0.000000000000  0.000000000000      0.339419192437  0.000000000000
  41  40 -0.135933207409  0.000000000000     -0.000000000000  0.000000000000     -0.339419192436  0.000000000000
  41  41 -0.430954345228  0.000000000000     -0.000000000000  0.000000000000      0.000000000000  0.000000000000
  41  42  0.430954345229  0.000000000000      0.000000000000  0.000000000000     -0.000000000000  0.000000000000
  42   1 -0.001839730728  0.000000000000     -0.002749099960  0.000000000000     -0.004189420987  0.000000000000
  42   2 -0.000260841007  0.000000000000      0.007993152943  0.000000000000     -0.000220796069  0.000000000000
  42   3  0.001839730728  0.000000000000      0.002749099960  0.000000000000     -0.004189420987  0.000000000000
  42   4  0.000260841007  0.000000000000     -0.007993152943  0.000000000000     -0.000220796069  0.000000000000
  42   5 -0.001839730728  0.000000000000      0.002749099960  0.000000000000     -0.004189420987  0.000000000000
  42   6 -0.000260841007  0.000000000000     -0.007993152943  0.000000000000     -0.000220796069  0.000000000000
  42   7  0.001839730728  0.000000000000     -0.002749099960  0.000000000000     -0.004189420987  0.000000000000
  42   8  0.000260841007  0.000000000000      0.007993152943  0.000000000000     -0.000220796069  0.000000000000
  42   9 -0.001839730728  0.000000000000     -0.002749099960  0.000000000000     -0.004189420987  0.000000000000
  42  10 -0.000260841007  0.000000000000      0.007993152943  0.000000000000     -0.000220796069  0.000000000000
  42  11  0.001839730728  0.000000000000      0.002749099960  0.000000000000     -0.004189420987  0.000000000000
  42  12  0.000260841007  0.000000000000     -0.007993152943  0.000000000000     -0.000220796069  0.000000000000
  42  13 -0.001839730728  0.000000000000      0.002749099960  0.000000000000     -0.004189420987  0.000000000000
  42  14 -0.000260841007  0.000000000000     -0.007993152943  0.000000000000     -0.000220796069  0.000000000000
  42  15  0.001839730728  0.000000000000     -0.002749099960  0.000000000000     -0.004189420987  0.000000000000
  42  16  0.000260841007  0.000000000000      0.007993152943  0.000000000000     -0.000220796069  0.000000000000
  42  17 -0.000000000000  0.000000000000     -0.008443716101  0.000000000000      0.010054989669  0.000000000000
  42  18 -0.000000000000  0.000000000000      0.008443716101  0.000000000000      0.010054989669  0.000000000000
  42  19  0.000000000000  0.000000000000      0.008443716101  0.000000000000      0.010054989669  0.000000000000
  42  20  0.000000000000  0.000000000000     -0.008443716101  0.000000000000      0.010054989669  0.000000000000
  42  21  0.004906959042  0.000000000000      0.000000000000  0.000000000000      0.007340787306  0.000000000000
  42  22 -0.004906959042  0.000000000000     -0.000000000000  0.000000000000      0.007340787307  0.000000000000
  42  23  0.004906959042  0.000000000000      0.000000000000  0.000000000000      0.007340787307  0.000000000000
  42  24 -0.004906959042  0.000000000000      0.000000000000  0.000000000000      0.007340787307  0.000000000000
  42  25  0.000000000000  0.000000000000     -0.020990070671  0.000000000000     -0.025254830740  0.000000000000
  42  26 -0.000000000000  0.000000000000     -0.005387759867  0.000000000000     -0.001228494185  0.000000000000
  42  27  0.000000000000  0.000000000000      0.020990070671  0.000000000000     -0.025254830740  0.000000000000
  42  28 -0.000000000000  0.000000000000      0.005387759867  0.000000000000     -0.001228494185  0.000000000000
  42  29 -0.000000000000  0.000000000000      0.020990070671  0.000000000000     -0.025254830740  0.000000000000
  42  30  0.000000000000  0.000000000000      0.005387759867  0.000000000000     -0.001228494185  0.000000000000
  42  31 -0.000000000000  0.000000000000     -0.020990070671  0.000000000000     -0.025254830740  0.000000000000
  42  32  0.000000000000  0.000000000000     -0.005387759867  0.000000000000     -0.001228494185  0.000000000000
  42  33 -0.000000000000  0.000000000000     -0.000000000000  0.000000000000     -0.172160945668  0.000000000000
  42  34  0.000000000000  0.000000000000     -0.000000000000  0.000000000000     -0.172160945668  0.000000000000
  42  35  0.000000000000  0.000000000000      0.000000000000  0.000000000000      0.002607245371  0.000000000000
  42  36 -0.000000000000  0.000000000000     -0.000000000000  0.000000000000      0.002607245371  0.000000000000
  42  37  0.339497496890  0.000000000000     -0.000000000000  0.000000000000      0.259868299621  0.000000000000
  42  38 -0.339497496890  0.000000000000      0.000000000000  0.000000000000      0.259868299620  0.000000000000
  42  39  0.339497496891  0.000000000000     -0.000000000000  0.000000000000      0.259868299621  0.000000000000
  42  40 -0.339497496891  0.000000000000      0.000000000000  0.000000000000      0.259868299622  0.000000000000
  42  41  0.000000000000  0.000000000000      0.000000000000  0.000000000000     -0.318880947513  0.000000000000
  42  42 -0.000000000000  0.000000000000      0.000000000000  0.000000000000     -0.318880947514  0.000000000000
  43   1 -0.118579642651  0.000000000000     -0.075112454619  0.000000000000      0.209864929456  0.000000000000
  43   2 -0.085464908368  0.000000000000      0.141607150671  0.000000000000     -0.134126239063  0.000000000000
  43   3  0.118579642651  0.000000000000      0.075112454619  0.000000000000      0.209864929456  0.000000000000
  43   4  0.085464908368  0.000000000000     -0.141607150671  0.000000000000     -0.134126239063  0.000000000000
  43   5  0.118579642651  0.000000000000     -0.075112454619  0.000000000000     -0.209864929456  0.000000000000
  43   6  0.085464908368  0.000000000000      0.141607150671  0.000000000000      0.134126239063  0.000000000000
  43   7 -0.118579642651  0.000000000000      0.075112454619  0.000000000000     -0.209864929456  0.000000000000
  43   8 -0.085464908368  0.000000000000     -0.141607150671  0.000000000000      0.134126239063  0.000000000000
  43   9 -0.118579642651  0.000000000000     -0.075112454619  0.000000000000      0.209864929456  0.000000000000
  43  10 -0.085464908368  0.000000000000      0.141607150671  0.000000000000     -0.134126239063  0.000000000000
  43  11  0.118579642651  0.000000000000      0.075112454619  0.000000000000      0.209864929456  0.000000000000
  43  12  0.085464908368  0.000000000000     -0.141607150671  0.000000000000     -0.134126239063  0.000000000000
  43  13  0.118579642651  0.000000000000     -0.075112454619  0.000000000000     -0.209864929456  0.000000000000
  43  14  0.085464908368  0.000000000000      0.141607150671  0.000000000000      0.134126239063  0.000000000000
  43  15 -0.118579642651  0.000000000000      0.075112454619  0.000000000000     -0.209864929456  0.000000000000
  43  16 -0.085464908368  0.000000000000     -0.141607150671  0.000000000000      0.134126239063  0.000000000000
  43  17 -0.088986552592  0.000000000000      0.000000000000  0.000000000000     -0.000000000000  0.000000000000
  43  18  0.088986552592  0.000000000000      0.000000000000  0.000000000000      0.000000000000  0.000000000000
  43  19  0.088986552592  0.000000000000     -0.000000000000  0.000000000000      0.000000000000  0.000000000000
  43  20 -0.088986552592  0.000000000000     -0.000000000000  0.000000000000      0.000000000000  0.000000000000
  43  21  0.000000000000  0.000000000000     -0.050203822124  0.000000000000      0.000000000000  0.000000000000
  43  22  0.000000000000  0.000000000000      0.050203822124  0.000000000000     -0.000000000000  0.000000000000
  43  23  0.000000000000  0.000000000000     -0.050203822124  0.000000000000      0.000000000000  0.000000000000
  43  24  0.000000000000  0.000000000000      0.050203822124  0.000000000000     -0.000000000000  0.000000000000
  43  25  0.130063692827  0.000000000000      0.000000000000  0.000000000000     -0.000000000000  0.000000000000
  43  26  0.066563061707  0.000000000000     -0.000000000000  0.000000000000     -0.000000000000  0.000000000000
  43  27 -0.130063692827  0.000000000000      0.000000000000  0.000000000000      0.000000000000  0.000000000000
  43  28 -0.066563061707  0.000000000000      0.000000000000  0.000000000000      0.000000000000  0.000000000000
  43  29 -0.130063692827  0.000000000000      0.000000000000  0.000000000000     -0.000000000000  0.000000000000
  43  30 -0.066563061707  0.000000000000     -0.000000000000  0.000000000000      0.000000000000  0.000000000000
  43  31  0.130063692827  0.000000000000     -0.000000000000  0.000000000000      0.000000000000  0.000000000000
  43  32  0.066563061707  0.000000000000     -0.000000000000  0.000000000000      0.000000000000  0.000000000000
  43  33 -0.000000000000  0.000000000000      0.000000000000  0.000000000000     -0.000000000000  0.000000000000
  43  34 -0.000000000000  0.000000000000      0.000000000000  0.000000000000      0.000000000000  0.000000000000
  43  35  0.000000000000  0.000000000000     -0.000000000000  0.000000000000     -0.000000000000  0.000000000000
  43  36 -0.000000000000  0.000000000000      0.000000000000  0.000000000000      0.000000000000  0.000000000000
  43  37 -0.000000000000  0.000000000000     -0.005272071453  0.000000000000      0.000000000000  0.000000000000
  43  38 -0.000000000000  0.000000000000      0.005272071453  0.000000000000     -0.000000000000  0.000000000000
  43  39 -0.000000000000  0.000000000000     -0.005272071453  0.000000000000      0.000000000000  0.000000000000
  43  40  0.000000000000  0.000000000000      0.005272071453  0.000000000000     -0.000000000000  0.000000000000
  43  41  0.000000000000  0.000000000000     -0.000000000000  0.000000000000     -0.000000000000  0.000000000000
  43  42 -0.000000000000  0.000000000000     -0.000000000000  0.000000000000      0.000000000000  0.000000000000
  44   1 -0.120976227525  0.000000000000     -0.072259012669  0.000000000000      0.214170610393  0.000000000000
  44   2 -0.081606913388  0.000000000000      0.146810740082  0.000000000000     -0.125049219931  0.000000000000
  44   3  0.120976227525  0.000000000000      0.072259012669  0.000000000000      0.214170610393  0.000000000000
  44   4  0.081606913388  0.000000000000     -0.146810740082  0.000000000000     -0.125049219931  0.000000000000
  44   5 -0.120976227525  0.000000000000      0.072259012669  0.000000000000      0.214170610393  0.000000000000
  44   6 -0.081606913388  0.000000000000     -0.146810740082  0.000000000000     -0.125049219931  0.000000000000
  44   7  0.120976227525  0.000000000000     -0.072259012669  0.000000000000      0.214170610393  0.000000000000
  44   8  0.081606913388  0.000000000000      0.146810740082  0.000000000000     -0.125049219931  0.000000000000
  44   9  0.120976227525  0.000000000000      0.072259012669  0.000000000000     -0.214170610393  0.000000000000
  44  10  0.081606913388  0.000000000000     -0.146810740082  0.000000000000      0.125049219931  0.000000000000
  44  11 -0.120976227525  0.000000000000     -0.072259012669  0.000000000000     -0.214170610393  0.000000000000
  44  12 -0.081606913388  0.000000000000      0.146810740082  0.000000000000      0.125049219931  0.000000000000
  44  13  0.120976227525  0.000000000000     -0.072259012669  0.000000000000     -0.214170610393  0.000000000000
  44  14  0.081606913388  0.000000000000      0.146810740082  0.000000000000      0.125049219931  0.000000000000
  44  15 -0.120976227525  0.000000000000      0.072259012669  0.000000000000     -0.214170610393  0.000000000000
  44  16 -0.081606913388  0.000000000000     -0.146810740082  0.000000000000      0.125049219931  0.000000000000
  44  17 -0.084294272101  0.000000000000      0.000000000000  0.000000000000      0.000000000000  0.000000000000
  44  18  0.084294272101  0.000000000000      0.000000000000  0.000000000000     -0.000000000000  0.000000000000
  44  19 -0.084294272101  0.000000000000     -0.000000000000  0.000000000000     -0.000000000000  0.000000000000
  44  20  0.084294272101  0.000000000000     -0.000000000000  0.000000000000      0.000000000000  0.000000000000
  44  21 -0.000000000000  0.000000000000     -0.052509991748  0.000000000000     -0.000000000000  0.000000000000
  44  22 -0.000000000000  0.000000000000      0.052509991748  0.000000000000      0.000000000000  0.000000000000
  44  23 -0.000000000000  0.000000000000      0.052509991748  0.000000000000     -0.000000000000  0.000000000000
  44  24 -0.000000000000  0.000000000000     -0.052509991748  0.000000000000      0.000000000000  0.000000000000
  44  25  0.132434022776  0.000000000000     -0.000000000000  0.000000000000      0.000000000000  0.000000000000
  44  26  0.058438756194  0.000000000000      0.000000000000  0.000000000000     -0.000000000000  0.000000000000
  44  27 -0.132434022776  0.000000000000     -0.000000000000  0.000000000000     -0.000000000000  0.000000000000
  44  28 -0.058438756194  0.000000000000      0.000000000000  0.000000000000      0.000000000000  0.000000000000
  44  29  0.132434022776  0.000000000000      0.000000000000  0.000000000000      0.000000000000  0.000000000000
  44  30  0.058438756194  0.000000000000     -0.000000000000  0.000000000000     -0.000000000000  0.000000000000
  44  31 -0.132434022776  0.000000000000      0.000000000000  0.000000000000     -0.000000000000  0.000000000000
  44  32 -0.058438756194  0.000000000000     -0.000000000000  0.000000000000      0.000000000000  0.000000000000
  44  33  0.000000000000  0.000000000000     -0.000000000000  0.000000000000     -0.000000000000  0.000000000000
  44  34  0.000000000000  0.000000000000     -0.000000000000  0.000000000000     -0.000000000000  0.000000000000
  44  35  0.000000000000  0.000000000000     -0.000000000000  0.000000000000      0.000000000000  0.000000000000
  44  36 -0.000000000000  0.000000000000      0.000000000000  0.000000000000      0.000000000000  0.000000000000
  44  37  0.000000000000  0.000000000000     -0.005586932256  0.000000000000     -0.000000000000  0.000000000000
  44  38  0.000000000000  0.000000000000      0.005586932256  0.000000000000      0.000000000000  0.000000000000
  44  39  0.000000000000  0.000000000000      0.005586932256  0.000000000000     -0.000000000000  0.000000000000
  44  40  0.000000000000  0.000000000000     -0.005586932256  0.000000000000      0.000000000000  0.000000000000
  44  41 -0.000000000000  0.000000000000      0.000000000000  0.000000000000     -0.000000000000  0.000000000000
  44  42 -0.000000000000  0.000000000000      0.000000000000  0.000000000000     -0.000000000000  0.000000000000
  45   1  0.115619961153  0.000000000000      0.076365745309  0.000000000000     -0.196925443002  0.000000000000
  45   2  0.080176436072  0.000000000000     -0.134881378166  0.000000000000      0.128582851206  0.000000000000
  45   3  0.115619961153  0.000000000000      0.076365745309  0.000000000000      0.196925443002  0.000000000000
  45   4  0.080176436072  0.000000000000     -0.134881378166  0.000000000000     -0.128582851206  0.000000000000
  45   5  0.115619961153  0.000000000000     -0.076365745309  0.000000000000     -0.196925443002  0.000000000000
  45   6  0.080176436072  0.000000000000      0.134881378166  0.000000000000      0.128582851206  0.000000000000
  45   7  0.115619961153  0.000000000000     -0.076365745309  0.000000000000      0.196925443002  0.000000000000
  45   8  0.080176436072  0.000000000000      0.134881378166  0.000000000000     -0.128582851206  0.000000000000
  45   9  0.115619961153  0.000000000000      0.076365745309  0.000000000000     -0.196925443002  0.000000000000
  45  10  0.080176436072  0.000000000000     -0.134881378166  0.000000000000      0.128582851206  0.000000000000
  45  11  0.115619961153  0.000000000000      0.076365745309  0.000000000000      0.196925443002  0.000000000000
  45  12  0.080176436072  0.000000000000     -0.134881378166  0.000000000000     -0.128582851206  0.000000000000
  45  13  0.115619961153  0.000000000000     -0.076365745309  0.000000000000     -0.196925443002  0.000000000000
  45  14  0.080176436072  0.000000000000      0.134881378166  0.000000000000      0.128582851206  0.000000000000
  45  15  0.115619961153  0.000000000000     -0.076365745309  0.000000000000      0.196925443002  0.000000000000
  45  16  0.080176436072  0.000000000000      0.134881378166  0.000000000000     -0.128582851206  0.000000000000
  45  17  0.085189773983  0.000000000000     -0.000000000000  0.000000000000     -0.000000000000  0.000000000000
  45  18  0.085189773983  0.000000000000      0.000000000000  0.000000000000      0.000000000000  0.000000000000
  45  19  0.085189773983  0.000000000000     -0.000000000000  0.000000000000      0.000000000000  0.000000000000
  45  20  0.085189773983  0.000000000000     -0.000000000000  0.000000000000      0.000000000000  0.000000000000
  45  21  0.098185792093  0.000000000000     -0.000000000000  0.000000000000      0.114195082962  0.000000000000
  45  22  0.098185792093  0.000000000000      0.000000000000  0.000000000000     -0.114195082962  0.000000000000
  45  23  0.098185792093  0.000000000000      0.000000000000  0.000000000000      0.114195082962  0.000000000000
  45  24  0.098185792093  0.000000000000     -0.000000000000  0.000000000000     -0.114195082962  0.000000000000
  45  25 -0.109733930538  0.000000000000      0.000000000000  0.000000000000      0.000000000000  0.000000000000
  45  26 -0.069779419234  0.000000000000     -0.000000000000  0.000000000000      0.000000000000  0.000000000000
  45  27 -0.109733930538  0.000000000000      0.000000000000  0.000000000000      0.000000000000  0.000000000000
  45  28 -0.069779419234  0.000000000000      0.000000000000  0.000000000000      0.000000000000  0.000000000000
  45  29 -0.109733930538  0.000000000000     -0.000000000000  0.000000000000      0.000000000000  0.000000000000
  45  30 -0.069779419234  0.000000000000     -0.000000000000  0.000000000000      0.000000000000  0.000000000000
  45  31 -0.109733930538  0.000000000000      0.000000000000  0.000000000000     -0.000000000000  0.000000000000
  45  32 -0.069779419234  0.000000000000     -0.000000000000  0.000000000000      0.000000000000  0.000000000000
  45  33 -0.030490907273  0.000000000000     -0.000000000000  0.000000000000     -0.000000000000  0.000000000000
  45  34 -0.030490907273  0.000000000000      0.000000000000  0.000000000000      0.000000000000  0.000000000000
  45  35  0.052051246086  0.000000000000     -0.000000000000  0.000000000000      0.000000000000  0.000000000000
  45  36  0.052051246086  0.000000000000      0.000000000000  0.000000000000     -0.000000000000  0.000000000000
  45  37 -0.021231126265  0.000000000000     -0.000000000000  0.000000000000      0.038147269367  0.000000000000
  45  38 -0.021231126265  0.000000000000      0.000000000000  0.000000000000     -0.038147269367  0.000000000000
  45  39 -0.021231126265  0.000000000000     -0.000000000000  0.000000000000      0.038147269367  0.000000000000
  45  40 -0.021231126265  0.000000000000     -0.000000000000  0.000000000000     -0.038147269367  0.000000000000
  45  41  0.048109989572  0.000000000000      0.000000000000  0.000000000000     -0.000000000000  0.000000000000
  45  42  0.048109989572  0.000000000000     -0.000000000000  0.000000000000      0.000000000000  0.000000000000
  46   1  0.118383461219  0.000000000000      0.071446408174  0.000000000000     -0.201564291345  0.000000000000
  46   2  0.075544489039  0.000000000000     -0.137953287375  0.000000000000      0.118013383335  0.000000000000
  46   3  0.118383461219  0.000000000000      0.071446408174  0.000000000000      0.201564291345  0.000000000000
  46   4  0.075544489039  0.000000000000     -0.137953287375  0.000000000000     -0.118013383335  0.000000000000
  46   5 -0.118383461219  0.000000000000      0.071446408174  0.000000000000      0.201564291345  0.000000000000
  46   6 -0.075544489039  0.000000000000     -0.137953287375  0.000000000000     -0.118013383335  0.000000000000
  46   7 -0.118383461219  0.000000000000      0.071446408174  0.000000000000     -0.201564291345  0.000000000000
  46   8 -0.075544489039  0.000000000000     -0.137953287375  0.000000000000      0.118013383335  0.000000000000
  46   9 -0.118383461219  0.000000000000     -0.071446408174  0.000000000000      0.201564291345  0.000000000000
  46  10 -0.075544489039  0.000000000000      0.137953287375  0.000000000000     -0.118013383335  0.000000000000
  46  11 -0.118383461219  0.000000000000     -0.071446408174  0.000000000000     -0.201564291345  0.000000000000
  46  12 -0.075544489039  0.000000000000      0.137953287375  0.000000000000      0.118013383335  0.000000000000
  46  13  0.118383461219  0.000000000000     -0.071446408174  0.000000000000     -0.201564291345  0.000000000000
  46  14  0.075544489039  0.000000000000      0.137953287375  0.000000000000      0.118013383335  0.000000000000
  46  15  0.118383461219  0.000000000000     -0.071446408174  0.000000000000      0.201564291345  0.000000000000
  46  16  0.075544489039  0.000000000000      0.137953287375  0.000000000000     -0.118013383335  0.000000000000
  46  17  0.078889858036  0.000000000000     -0.000000000000  0.000000000000      0.000000000000  0.000000000000
  46  18  0.078889858036  0.000000000000     -0.000000000000  0.000000000000     -0.000000000000  0.000000000000
  46  19 -0.078889858036  0.000000000000      0.000000000000  0.000000000000      0.000000000000  0.000000000000
  46  20 -0.078889858036  0.000000000000      0.000000000000  0.000000000000     -0.000000000000  0.000000000000
  46  21  0.104878506726  0.000000000000      0.000000000000  0.000000000000      0.124829393292  0.000000000000
  46  22  0.104878506726  0.000000000000     -0.000000000000  0.000000000000     -0.124829393292  0.000000000000
  46  23 -0.104878506726  0.000000000000     -0.000000000000  0.000000000000     -0.124829393292  0.000000000000
  46  24 -0.104878506726  0.000000000000      0.000000000000  0.000000000000      0.124829393292  0.000000000000
  46  25 -0.111776496366  0.000000000000      0.000000000000  0.000000000000      0.000000000000  0.000000000000
  46  26 -0.060267362303  0.000000000000      0.000000000000  0.000000000000     -0.000000000000  0.000000000000
  46  27 -0.111776496366  0.000000000000     -0.000000000000  0.000000000000      0.000000000000  0.000000000000
  46  28 -0.060267362303  0.000000000000     -0.000000000000  0.000000000000     -0.000000000000  0.000000000000
  46  29  0.111776496366  0.000000000000      0.000000000000  0.000000000000     -0.000000000000  0.000000000000
  46  30  0.060267362303  0.000000000000      0.000000000000  0.000000000000      0.000000000000  0.000000000000
  46  31  0.111776496366  0.000000000000      0.000000000000  0.000000000000      0.000000000000  0.000000000000
  46  32  0.060267362303  0.000000000000      0.000000000000  0.000000000000     -0.000000000000  0.000000000000
  46  33 -0.032857247032  0.000000000000      0.000000000000  0.000000000000      0.000000000000  0.000000000000
  46  34  0.032857247032  0.000000000000      0.000000000000  0.000000000000     -0.000000000000  0.000000000000
  46  35  0.048275584139  0.000000000000      0.000000000000  0.000000000000      0.000000000000  0.000000000000
  46  36 -0.048275584139  0.000000000000     -0.000000000000  0.000000000000     -0.000000000000  0.000000000000
  46  37 -0.019230647726  0.000000000000     -0.000000000000  0.000000000000      0.033887770704  0.000000000000
  46  38 -0.019230647726  0.000000000000     -0.000000000000  0.000000000000     -0.033887770704  0.000000000000
  46  39  0.019230647726  0.000000000000     -0.000000000000  0.000000000000     -0.033887770704  0.000000000000
  46  40  0.019230647726  0.000000000000     -0.000000000000  0.000000000000      0.033887770704  0.000000000000
  46  41  0.045162775384  0.000000000000     -0.000000000000  0.000000000000     -0.000000000000  0.000000000000
  46  42 -0.045162775384  0.000000000000     -0.000000000000  0.000000000000     -0.000000000000  0.000000000000
  47   1 -0.000768529735  0.000000000000     -0.000910413161  0.000000000000      0.003322289838  0.000000000000
  47   2 -0.001820385221  0.000000000000      0.001028509324  0.000000000000     -0.002584946692  0.000000000000
  47   3 -0.000768529735  0.000000000000     -0.000910413161  0.000000000000     -0.003322289838  0.000000000000
  47   4 -0.001820385221  0.000000000000      0.001028509324  0.000000000000      0.002584946692  0.000000000000
  47   5  0.000768529735  0.000000000000     -0.000910413161  0.000000000000     -0.003322289838  0.000000000000
  47   6  0.001820385221  0.000000000000      0.001028509324  0.000000000000      0.002584946692  0.000000000000
  47   7  0.000768529735  0.000000000000     -0.000910413161  0.000000000000      0.003322289838  0.000000000000
  47   8  0.001820385221  0.000000000000      0.001028509324  0.000000000000     -0.002584946692  0.000000000000
  47   9 -0.000768529735  0.000000000000     -0.000910413161  0.000000000000      0.003322289838  0.000000000000
  47  10 -0.001820385221  0.000000000000      0.001028509324  0.000000000000     -0.002584946692  0.000000000000
  47  11 -0.000768529735  0.000000000000     -0.000910413161  0.000000000000     -0.003322289838  0.000000000000
  47  12 -0.001820385221  0.000000000000      0.001028509324  0.000000000000      0.002584946692  0.000000000000
  47  13  0.000768529735  0.000000000000     -0.000910413161  0.000000000000     -0.003322289838  0.000000000000
  47  14  0.001820385221  0.000000000000      0.001028509324  0.000000000000      0.002584946692  0.000000000000
  47  15  0.000768529735  0.000000000000     -0.000910413161  0.000000000000      0.003322289838  0.000000000000
  47  16  0.001820385221  0.000000000000      0.001028509324  0.000000000000     -0.002584946692  0.000000000000
  47  17 -0.000000000000  0.000000000000      0.001428734578  0.000000000000     -0.003018701763  0.000000000000
  47  18 -0.000000000000  0.000000000000      0.001428734578  0.000000000000      0.003018701763  0.000000000000
  47  19 -0.000000000000  0.000000000000      0.001428734578  0.000000000000      0.003018701763  0.000000000000
  47  20  0.000000000000  0.000000000000      0.001428734578  0.000000000000     -0.003018701763  0.000000000000
  47  21 -0.000000000000  0.000000000000     -0.005414270193  0.000000000000     -0.000000000000  0.000000000000
  47  22 -0.000000000000  0.000000000000     -0.005414270193  0.000000000000      0.000000000000  0.000000000000
  47  23  0.000000000000  0.000000000000     -0.005414270193  0.000000000000      0.000000000000  0.000000000000
  47  24  0.000000000000  0.000000000000     -0.005414270193  0.000000000000     -0.000000000000  0.000000000000
  47  25  0.000000000000  0.000000000000      0.002822669928  0.000000000000      0.007226136751  0.000000000000
  47  26  0.000000000000  0.000000000000     -0.000074676300  0.000000000000     -0.001338271802  0.000000000000
  47  27  0.000000000000  0.000000000000      0.002822669928  0.000000000000     -0.007226136751  0.000000000000
  47  28  0.000000000000  0.000000000000     -0.000074676300  0.000000000000      0.001338271802  0.000000000000
  47  29  0.000000000000  0.000000000000      0.002822669928  0.000000000000     -0.007226136751  0.000000000000
  47  30  0.000000000000  0.000000000000     -0.000074676300  0.000000000000      0.001338271802  0.000000000000
  47  31 -0.000000000000  0.000000000000      0.002822669928  0.000000000000      0.007226136751  0.000000000000
  47  32 -0.000000000000  0.000000000000     -0.000074676300  0.000000000000     -0.001338271802  0.000000000000
  47  33 -0.000000000000  0.000000000000      0.621158308902  0.000000000000     -0.000000000000  0.000000000000
  47  34 -0.000000000000  0.000000000000      0.621158308903  0.000000000000      0.000000000000  0.000000000000
  47  35 -0.000000000000  0.000000000000     -0.001074190309  0.000000000000     -0.000000000000  0.000000000000
  47  36  0.000000000000  0.000000000000     -0.001074190309  0.000000000000     -0.000000000000  0.000000000000
  47  37  0.000000000000  0.000000000000     -0.192335109743  0.000000000000      0.000000000000  0.000000000000
  47  38 -0.000000000000  0.000000000000     -0.192335109743  0.000000000000     -0.000000000000  0.000000000000
  47  39 -0.000000000000  0.000000000000     -0.192335109743  0.000000000000     -0.000000000000  0.000000000000
  47  40  0.000000000000  0.000000000000     -0.192335109743  0.000000000000      0.000000000000  0.000000000000
  47  41  0.000000000000  0.000000000000     -0.199691440288  0.000000000000     -0.000000000000  0.000000000000
  47  42  0.000000000000  0.000000000000     -0.199691440288  0.000000000000      0.000000000000  0.000000000000
  48   1  0.000814534752  0.000000000000      0.002759533266  0.000000000000     -0.002701279615  0.000000000000
  48   2  0.001094784856  0.000000000000      0.003649722081  0.000000000000      0.001488658620  0.000000000000
  48   3  0.000814534752  0.000000000000      0.002759533266  0.000000000000      0.002701279615  0.000000000000
  48   4  0.001094784856  0.000000000000      0.003649722081  0.000000000000     -0.001488658620  0.000000000000
  48   5  0.000814534752  0.000000000000     -0.002759533266  0.000000000000     -0.002701279615  0.000000000000
  48   6  0.001094784856  0.000000000000     -0.003649722081  0.000000000000      0.001488658620  0.000000000000
  48   7  0.000814534752  0.000000000000     -0.002759533266  0.000000000000      0.002701279615  0.000000000000
  48   8  0.001094784856  0.000000000000     -0.003649722081  0.000000000000     -0.001488658620  0.000000000000
  48   9 -0.000814534752  0.000000000000     -0.002759533266  0.000000000000      0.002701279615  0.000000000000
  48  10 -0.001094784856  0.000000000000     -0.003649722081  0.000000000000     -0.001488658620  0.000000000000
  48  11 -0.000814534752  0.000000000000     -0.002759533266  0.000000000000     -0.002701279615  0.000000000000
  48  12 -0.001094784856  0.000000000000     -0.003649722081  0.000000000000      0.001488658620  0.000000000000
  48  13 -0.000814534752  0.000000000000      0.002759533266  0.000000000000      0.002701279615  0.000000000000
  48  14 -0.001094784856  0.000000000000      0.003649722081  0.000000000000     -0.001488658620  0.000000000000
  48  15 -0.000814534752  0.000000000000      0.002759533266  0.000000000000     -0.002701279615  0.000000000000
  48  16 -0.001094784856  0.000000000000      0.003649722081  0.000000000000      0.001488658620  0.000000000000
  48  17 -0.000000000000  0.000000000000     -0.008253991551  0.000000000000      0.008535480598  0.000000000000
  48  18 -0.000000000000  0.000000000000     -0.008253991551  0.000000000000     -0.008535480598  0.000000000000
  48  19  0.000000000000  0.000000000000      0.008253991551  0.000000000000      0.008535480598  0.000000000000
  48  20 -0.000000000000  0.000000000000      0.008253991551  0.000000000000     -0.008535480598  0.000000000000
  48  21 -0.000000000000  0.000000000000      0.008612672172  0.000000000000     -0.000000000000  0.000000000000
  48  22 -0.000000000000  0.000000000000      0.008612672172  0.000000000000      0.000000000000  0.000000000000
  48  23 -0.000000000000  0.000000000000     -0.008612672172  0.000000000000     -0.000000000000  0.000000000000
  48  24 -0.000000000000  0.000000000000     -0.008612672172  0.000000000000      0.000000000000  0.000000000000
  48  25  0.000000000000  0.000000000000     -0.001500973941  0.000000000000     -0.004942135236  0.000000000000
  48  26  0.000000000000  0.000000000000     -0.007082788458  0.000000000000     -0.001724437580  0.000000000000
  48  27  0.000000000000  0.000000000000     -0.001500973941  0.000000000000      0.004942135236  0.000000000000
  48  28  0.000000000000  0.000000000000     -0.007082788458  0.000000000000      0.001724437580  0.000000000000
  48  29 -0.000000000000  0.000000000000      0.001500973941  0.000000000000     -0.004942135236  0.000000000000
  48  30 -0.000000000000  0.000000000000      0.007082788458  0.000000000000     -0.001724437580  0.000000000000
  48  31  0.000000000000  0.000000000000      0.001500973941  0.000000000000      0.004942135236  0.000000000000
  48  32  0.000000000000  0.000000000000      0.007082788458  0.000000000000      0.001724437580  0.000000000000
  48  33  0.000000000000  0.000000000000     -0.620330199547  0.000000000000      0.000000000000  0.000000000000
  48  34 -0.000000000000  0.000000000000      0.620330199546  0.000000000000     -0.000000000000  0.000000000000
  48  35 -0.000000000000  0.000000000000      0.003648035962  0.000000000000     -0.000000000000  0.000000000000
  48  36  0.000000000000  0.000000000000     -0.003648035962  0.000000000000     -0.000000000000  0.000000000000
  48  37  0.000000000000  0.000000000000      0.192947306114  0.000000000000     -0.000000000000  0.000000000000
  48  38  0.000000000000  0.000000000000      0.192947306114  0.000000000000      0.000000000000  0.000000000000
  48  39 -0.000000000000  0.000000000000     -0.192947306114  0.000000000000      0.000000000000  0.000000000000
  48  40 -0.000000000000  0.000000000000     -0.192947306114  0.000000000000     -0.000000000000  0.000000000000
  48  41 -0.000000000000  0.000000000000      0.200001527763  0.000000000000     -0.000000000000  0.000000000000
  48  42  0.000000000000  0.000000000000     -0.200001527762  0.000000000000     -0.000000000000  0.000000000000
  49   1 -0.005494975721  0.000000000000      0.062253420402  0.000000000000     -0.035532053238  0.000000000000
  49   2  0.017757683633  0.000000000000      0.130113825658  0.000000000000      0.016973602065  0.000000000000
  49   3  0.005494975721  0.000000000000     -0.062253420402  0.000000000000     -0.035532053238  0.000000000000
  49   4 -0.017757683633  0.000000000000     -0.130113825658  0.000000000000      0.016973602065  0.000000000000
  49   5 -0.005494975721  0.000000000000     -0.062253420402  0.000000000000     -0.035532053238  0.000000000000
  49   6  0.017757683633  0.000000000000     -0.130113825658  0.000000000000      0.016973602065  0.000000000000
  49   7  0.005494975721  0.000000000000      0.062253420402  0.000000000000     -0.035532053238  0.000000000000
  49   8 -0.017757683633  0.000000000000      0.130113825658  0.000000000000      0.016973602065  0.000000000000
  49   9 -0.005494975721  0.000000000000      0.062253420402  0.000000000000     -0.035532053238  0.000000000000
  49  10  0.017757683633  0.000000000000      0.130113825658  0.000000000000      0.016973602065  0.000000000000
  49  11  0.005494975721  0.000000000000     -0.062253420402  0.000000000000     -0.035532053238  0.000000000000
  49  12 -0.017757683633  0.000000000000     -0.130113825658  0.000000000000      0.016973602065  0.000000000000
  49  13 -0.005494975721  0.000000000000     -0.062253420402  0.000000000000     -0.035532053238  0.000000000000
  49  14  0.017757683633  0.000000000000     -0.130113825658  0.000000000000      0.016973602065  0.000000000000
  49  15  0.005494975721  0.000000000000      0.062253420402  0.000000000000     -0.035532053238  0.000000000000
  49  16 -0.017757683633  0.000000000000      0.130113825658  0.000000000000      0.016973602065  0.000000000000
  49  17  0.000000000000  0.000000000000     -0.198828802716  0.000000000000      0.216825881152  0.000000000000
  49  18 -0.000000000000  0.000000000000      0.198828802716  0.000000000000      0.216825881152  0.000000000000
  49  19  0.000000000000  0.000000000000      0.198828802716  0.000000000000      0.216825881152  0.000000000000
  49  20  0.000000000000  0.000000000000     -0.198828802716  0.000000000000      0.216825881152  0.000000000000
  49  21 -0.011723567902  0.000000000000      0.000000000000  0.000000000000      0.070659570368  0.000000000000
  49  22  0.011723567902  0.000000000000      0.000000000000  0.000000000000      0.070659570368  0.000000000000
  49  23 -0.011723567902  0.000000000000     -0.000000000000  0.000000000000      0.070659570368  0.000000000000
  49  24  0.011723567902  0.000000000000     -0.000000000000  0.000000000000      0.070659570368  0.000000000000
  49  25  0.000000000000  0.000000000000     -0.081123293912  0.000000000000     -0.167101652139  0.000000000000
  49  26 -0.000000000000  0.000000000000     -0.156398022306  0.000000000000     -0.065217179396  0.000000000000
  49  27  0.000000000000  0.000000000000      0.081123293912  0.000000000000     -0.167101652139  0.000000000000
  49  28  0.000000000000  0.000000000000      0.156398022306  0.000000000000     -0.065217179396  0.000000000000
  49  29  0.000000000000  0.000000000000      0.081123293912  0.000000000000     -0.167101652139  0.000000000000
  49  30 -0.000000000000  0.000000000000      0.156398022306  0.000000000000     -0.065217179396  0.000000000000
  49  31  0.000000000000  0.000000000000     -0.081123293912  0.000000000000     -0.167101652139  0.000000000000
  49  32 -0.000000000000  0.000000000000     -0.156398022306  0.000000000000     -0.065217179396  0.000000000000
  49  33 -0.000000000000  0.000000000000     -0.000000000000  0.000000000000     -0.004106843460  0.000000000000
  49  34 -0.000000000000  0.000000000000      0.000000000000  0.000000000000     -0.004106843460  0.000000000000
  49  35 -0.000000000000  0.000000000000      0.000000000000  0.000000000000      0.312440643040  0.000000000000
  49  36  0.000000000000  0.000000000000     -0.000000000000  0.000000000000      0.312440643040  0.000000000000
  49  37 -0.015303250248  0.000000000000      0.000000000000  0.000000000000     -0.018487211577  0.000000000000
  49  38  0.015303250248  0.000000000000      0.000000000000  0.000000000000     -0.018487211577  0.000000000000
  49  39 -0.015303250248  0.000000000000     -0.000000000000  0.000000000000     -0.018487211577  0.000000000000
  49  40  0.015303250248  0.000000000000     -0.000000000000  0.000000000000     -0.018487211577  0.000000000000
  49  41  0.000000000000  0.000000000000      0.000000000000  0.000000000000      0.024874299166  0.000000000000
  49  42  0.000000000000  0.000000000000     -0.000000000000  0.000000000000      0.024874299166  0.000000000000
  50   1 -0.003126452782  0.000000000000      0.059820660508  0.000000000000     -0.037426432846  0.000000000000
  50   2  0.016151531914  0.000000000000      0.132896588524  0.000000000000      0.014320141929  0.000000000000
  50   3  0.003126452782  0.000000000000     -0.059820660508  0.000000000000     -0.037426432846  0.000000000000
  50   4 -0.016151531914  0.000000000000     -0.132896588524  0.000000000000      0.014320141929  0.000000000000
  50   5  0.003126452782  0.000000000000      0.059820660508  0.000000000000      0.037426432846  0.000000000000
  50   6 -0.016151531914  0.000000000000      0.132896588524  0.000000000000     -0.014320141929  0.000000000000
  50   7 -0.003126452782  0.000000000000     -0.059820660508  0.000000000000      0.037426432846  0.000000000000
  50   8  0.016151531914  0.000000000000     -0.132896588524  0.000000000000     -0.014320141929  0.000000000000
  50   9  0.003126452782  0.000000000000     -0.059820660508  0.000000000000      0.037426432846  0.000000000000
  50  10 -0.016151531914  0.000000000000     -0.132896588524  0.000000000000     -0.014320141929  0.000000000000
  50  11 -0.003126452782  0.000000000000      0.059820660508  0.000000000000      0.037426432846  0.000000000000
  50  12  0.016151531914  0.000000000000      0.132896588524  0.000000000000     -0.014320141929  0.000000000000
  50  13 -0.003126452782  0.000000000000     -0.059820660508  0.000000000000     -0.037426432846  0.000000000000
  50  14  0.016151531914  0.000000000000     -0.132896588524  0.000000000000      0.014320141929  0.000000000000
  50  15  0.003126452782  0.000000000000      0.059820660508  0.000000000000     -0.037426432846  0.000000000000
  50  16 -0.016151531914  0.000000000000      0.132896588524  0.000000000000      0.014320141929  0.000000000000
  50  17 -0.000000000000  0.000000000000     -0.195545029127  0.000000000000      0.213205493138  0.000000000000
  50  18 -0.000000000000  0.000000000000      0.195545029127  0.000000000000      0.213205493138  0.000000000000
  50  19  0.000000000000  0.000000000000     -0.195545029127  0.000000000000     -0.213205493137  0.000000000000
  50  20 -0.000000000000  0.000000000000      0.195545029127  0.000000000000     -0.213205493137  0.000000000000
  50  21 -0.010892863643  0.000000000000     -0.000000000000  0.000000000000      0.072122252012  0.000000000000
  50  22  0.010892863643  0.000000000000      0.000000000000  0.000000000000      0.072122252012  0.000000000000
  50  23  0.010892863643  0.000000000000     -0.000000000000  0.000000000000     -0.072122252012  0.000000000000
  50  24 -0.010892863643  0.000000000000      0.000000000000  0.000000000000     -0.072122252012  0.000000000000
  50  25  0.000000000000  0.000000000000     -0.084276033546  0.000000000000     -0.164993018354  0.000000000000
  50  26  0.000000000000  0.000000000000     -0.154559378453  0.000000000000     -0.066387808943  0.000000000000
  50  27  0.000000000000  0.000000000000      0.084276033546  0.000000000000     -0.164993018354  0.000000000000
  50  28  0.000000000000  0.000000000000      0.154559378453  0.000000000000     -0.066387808943  0.000000000000
  50  29  0.000000000000  0.000000000000     -0.084276033546  0.000000000000      0.164993018354  0.000000000000
  50  30 -0.000000000000  0.000000000000     -0.154559378453  0.000000000000      0.066387808943  0.000000000000
  50  31 -0.000000000000  0.000000000000      0.084276033546  0.000000000000      0.164993018354  0.000000000000
  50  32  0.000000000000  0.000000000000      0.154559378453  0.000000000000      0.066387808943  0.000000000000
  50  33  0.000000000000  0.000000000000      0.000000000000  0.000000000000     -0.002625634470  0.000000000000
  50  34  0.000000000000  0.000000000000      0.000000000000  0.000000000000      0.002625634470  0.000000000000
  50  35 -0.000000000000  0.000000000000      0.000000000000  0.000000000000      0.317414017048  0.000000000000
  50  36  0.000000000000  0.000000000000      0.000000000000  0.000000000000     -0.317414017048  0.000000000000
  50  37 -0.020803203991  0.000000000000      0.000000000000  0.000000000000     -0.024650996053  0.000000000000
  50  38  0.020803203991  0.000000000000     -0.000000000000  0.000000000000     -0.024650996053  0.000000000000
  50  39  0.020803203991  0.000000000000     -0.000000000000  0.000000000000      0.024650996053  0.000000000000
  50  40 -0.020803203991  0.000000000000     -0.000000000000  0.000000000000      0.024650996053  0.000000000000
  50  41  0.000000000000  0.000000000000      0.000000000000  0.000000000000      0.037723854650  0.000000000000
  50  42 -0.000000000000  0.000000000000     -0.000000000000  0.000000000000     -0.037723854650  0.000000000000
  51   1 -0.027182172084  0.000000000000      0.127354689946  0.000000000000      0.049236044099  0.000000000000
  51   2  0.038393319181  0.000000000000     -0.096808052786  0.000000000000      0.079788773129  0.000000000000
  51   3 -0.027182172084  0.000000000000      0.127354689946  0.000000000000     -0.049236044099  0.000000000000
  51   4  0.038393319181  0.000000000000     -0.096808052786  0.000000000000     -0.079788773129  0.000000000000
  51   5 -0.027182172084  0.000000000000     -0.127354689946  0.000000000000      0.049236044099  0.000000000000
  51   6  0.038393319181  0.000000000000      0.096808052786  0.000000000000      0.079788773129  0.000000000000
  51   7 -0.027182172084  0.000000000000     -0.127354689946  0.000000000000     -0.049236044099  0.000000000000
  51   8  0.038393319181  0.000000000000      0.096808052786  0.000000000000     -0.079788773129  0.000000000000
  51   9 -0.027182172084  0.000000000000      0.127354689946  0.000000000000      0.049236044099  0.000000000000
  51  10  0.038393319181  0.000000000000     -0.096808052786  0.000000000000      0.079788773129  0.000000000000
  51  11 -0.027182172084  0.000000000000      0.127354689946  0.000000000000     -0.049236044099  0.000000000000
  51  12  0.038393319181  0.000000000000     -0.096808052786  0.000000000000     -0.079788773129  0.000000000000
  51  13 -0.027182172084  0.000000000000     -0.127354689946  0.000000000000      0.049236044099  0.000000000000
  51  14  0.038393319181  0.000000000000      0.096808052786  0.000000000000      0.079788773129  0.000000000000
  51  15 -0.027182172084  0.000000000000     -0.127354689946  0.000000000000     -0.049236044099  0.000000000000
  51  16  0.038393319181  0.000000000000      0.096808052786  0.000000000000     -0.079788773129  0.000000000000
  51  17  0.070786177652  0.000000000000      0.000000000000  0.000000000000     -0.000000000000  0.000000000000
  51  18  0.070786177652  0.000000000000      0.000000000000  0.000000000000      0.000000000000  0.000000000000
  51  19  0.070786177652  0.000000000000      0.000000000000  0.000000000000      0.000000000000  0.000000000000
  51  20  0.070786177652  0.000000000000      0.000000000000  0.000000000000     -0.000000000000  0.000000000000
  51  21 -0.195626279483  0.000000000000     -0.000000000000  0.000000000000     -0.332763119557  0.000000000000
  51  22 -0.195626279483  0.000000000000     -0.000000000000  0.000000000000      0.332763119557  0.000000000000
  51  23 -0.195626279484  0.000000000000     -0.000000000000  0.000000000000     -0.332763119557  0.000000000000
  51  24 -0.195626279484  0.000000000000     -0.000000000000  0.000000000000      0.332763119557  0.000000000000
  51  25  0.015698377087  0.000000000000     -0.000000000000  0.000000000000      0.000000000000  0.000000000000
  51  26 -0.086087621424  0.000000000000      0.000000000000  0.000000000000     -0.000000000000  0.000000000000
  51  27  0.015698377087  0.000000000000     -0.000000000000  0.000000000000     -0.000000000000  0.000000000000
  51  28 -0.086087621424  0.000000000000      0.000000000000  0.000000000000      0.000000000000  0.000000000000
  51  29  0.015698377087  0.000000000000     -0.000000000000  0.000000000000     -0.000000000000  0.000000000000
  51  30 -0.086087621424  0.000000000000      0.000000000000  0.000000000000      0.000000000000  0.000000000000
  51  31  0.015698377087  0.000000000000     -0.000000000000  0.000000000000      0.000000000000  0.000000000000
  51  32 -0.086087621424  0.000000000000      0.000000000000  0.000000000000     -0.000000000000  0.000000000000
  51  33  0.054306777408  0.000000000000      0.000000000000  0.000000000000      0.000000000000  0.000000000000
  51  34  0.054306777408  0.000000000000      0.000000000000  0.000000000000      0.000000000000  0.000000000000
  51  35  0.149618784197  0.000000000000     -0.000000000000  0.000000000000     -0.000000000000  0.000000000000
  51  36  0.149618784197  0.000000000000     -0.000000000000  0.000000000000      0.000000000000  0.000000000000
  51  37  0.014553958156  0.000000000000     -0.000000000000  0.000000000000     -0.033935879360  0.000000000000
  51  38  0.014553958156  0.000000000000     -0.000000000000  0.000000000000      0.033935879360  0.000000000000
  51  39  0.014553958156  0.000000000000     -0.000000000000  0.000000000000     -0.033935879360  0.000000000000
  51  40  0.014553958156  0.000000000000     -0.000000000000  0.000000000000      0.033935879360  0.000000000000
  51  41 -0.047141482685  0.000000000000     -0.000000000000  0.000000000000     -0.000000000000  0.000000000000
  51  42 -0.047141482685  0.000000000000      0.000000000000  0.000000000000     -0.000000000000  0.000000000000
  52   1  0.021531021482  0.000000000000     -0.129980372551  0.000000000000     -0.040450261881  0.000000000000
  52   2 -0.042377254280  0.000000000000      0.102576635531  0.000000000000     -0.084586749010  0.000000000000
  52   3  0.021531021482  0.000000000000     -0.129980372551  0.000000000000      0.040450261881  0.000000000000
  52   4 -0.042377254280  0.000000000000      0.102576635531  0.000000000000      0.084586749010  0.000000000000
  52   5 -0.021531021482  0.000000000000     -0.129980372550  0.000000000000      0.040450261880  0.000000000000
  52   6  0.042377254280  0.000000000000      0.102576635531  0.000000000000      0.084586749010  0.000000000000
  52   7 -0.021531021482  0.000000000000     -0.129980372550  0.000000000000     -0.040450261880  0.000000000000
  52   8  0.042377254280  0.000000000000      0.102576635531  0.000000000000     -0.084586749010  0.000000000000
  52   9 -0.021531021482  0.000000000000      0.129980372550  0.000000000000      0.040450261881  0.000000000000
  52  10  0.042377254280  0.000000000000     -0.102576635531  0.000000000000      0.084586749010  0.000000000000
  52  11 -0.021531021482  0.000000000000      0.129980372550  0.000000000000     -0.040450261881  0.000000000000
  52  12  0.042377254280  0.000000000000     -0.102576635531  0.000000000000     -0.084586749010  0.000000000000
  52  13  0.021531021482  0.000000000000      0.129980372550  0.000000000000     -0.040450261881  0.000000000000
  52  14 -0.042377254280  0.000000000000     -0.102576635531  0.000000000000     -0.084586749010  0.000000000000
  52  15  0.021531021482  0.000000000000      0.129980372550  0.000000000000      0.040450261881  0.000000000000
  52  16 -0.042377254280  0.000000000000     -0.102576635531  0.000000000000      0.084586749010  0.000000000000
  52  17 -0.067263533848  0.000000000000      0.000000000000  0.000000000000     -0.000000000000  0.000000000000
  52  18 -0.067263533848  0.000000000000      0.000000000000  0.000000000000      0.000000000000  0.000000000000
  52  19  0.067263533848  0.000000000000      0.000000000000  0.000000000000      0.000000000000  0.000000000000
  52  20  0.067263533848  0.000000000000      0.000000000000  0.000000000000     -0.000000000000  0.000000000000
  52  21  0.192395211176  0.000000000000     -0.000000000000  0.000000000000      0.329280817034  0.000000000000
  52  22  0.192395211176  0.000000000000     -0.000000000000  0.000000000000     -0.329280817034  0.000000000000
  52  23 -0.192395211176  0.000000000000     -0.000000000000  0.000000000000     -0.329280817033  0.000000000000
  52  24 -0.192395211176  0.000000000000     -0.000000000000  0.000000000000      0.329280817033  0.000000000000
  52  25 -0.012332851121  0.000000000000     -0.000000000000  0.000000000000      0.000000000000  0.000000000000
  52  26  0.086602844772  0.000000000000      0.000000000000  0.000000000000     -0.000000000000  0.000000000000
  52  27 -0.012332851121  0.000000000000     -0.000000000000  0.000000000000     -0.000000000000  0.000000000000
  52  28  0.086602844772  0.000000000000      0.000000000000  0.000000000000      0.000000000000  0.000000000000
  52  29  0.012332851121  0.000000000000     -0.000000000000  0.000000000000     -0.000000000000  0.000000000000
  52  30 -0.086602844772  0.000000000000      0.000000000000  0.000000000000      0.000000000000  0.000000000000
  52  31  0.012332851121  0.000000000000     -0.000000000000  0.000000000000      0.000000000000  0.000000000000
  52  32 -0.086602844772  0.000000000000      0.000000000000  0.000000000000     -0.000000000000  0.000000000000
  52  33 -0.050377739226  0.000000000000     -0.000000000000  0.000000000000     -0.000000000000  0.000000000000
  52  34  0.050377739226  0.000000000000     -0.000000000000  0.000000000000      0.000000000000  0.000000000000
  52  35 -0.152312251566  0.000000000000     -0.000000000000  0.000000000000     -0.000000000000  0.000000000000
  52  36  0.152312251566  0.000000000000     -0.000000000000  0.000000000000      0.000000000000  0.000000000000
  52  37 -0.016059934335  0.000000000000      0.000000000000  0.000000000000      0.035312375683  0.000000000000
  52  38 -0.016059934335  0.000000000000      0.000000000000  0.000000000000     -0.035312375683  0.000000000000
  52  39  0.016059934335  0.000000000000      0.000000000000  0.000000000000     -0.035312375683  0.000000000000
  52  40  0.016059934335  0.000000000000      0.000000000000  0.000000000000      0.035312375683  0.000000000000
  52  41  0.046335583154  0.000000000000      0.000000000000  0.000000000000     -0.000000000000  0.000000000000
  52  42 -0.046335583154  0.000000000000      0.000000000000  0.000000000000     -0.000000000000  0.000000000000
  53   1 -0.001944629215  0.000000000000      0.077603986835  0.000000000000     -0.038520640505  0.000000000000
  53   2  0.018074199240  0.000000000000      0.059693317313  0.000000000000      0.036688397634  0.000000000000
  53   3 -0.001944629215  0.000000000000      0.077603986835  0.000000000000      0.038520640505  0.000000000000
  53   4  0.018074199240  0.000000000000      0.059693317313  0.000000000000     -0.036688397634  0.000000000000
  53   5  0.001944629215  0.000000000000      0.077603986835  0.000000000000      0.038520640505  0.000000000000
  53   6 -0.018074199240  0.000000000000      0.059693317313  0.000000000000     -0.036688397634  0.000000000000
  53   7  0.001944629215  0.000000000000      0.077603986835  0.000000000000     -0.038520640505  0.000000000000
  53   8 -0.018074199240  0.000000000000      0.059693317313  0.000000000000      0.036688397634  0.000000000000
  53   9 -0.001944629215  0.000000000000      0.077603986835  0.000000000000     -0.038520640505  0.000000000000
  53  10  0.018074199240  0.000000000000      0.059693317313  0.000000000000      0.036688397634  0.000000000000
  53  11 -0.001944629215  0.000000000000      0.077603986835  0.000000000000      0.038520640505  0.000000000000
  53  12  0.018074199240  0.000000000000      0.059693317313  0.000000000000     -0.036688397634  0.000000000000
  53  13  0.001944629215  0.000000000000      0.077603986835  0.000000000000      0.038520640505  0.000000000000
  53  14 -0.018074199240  0.000000000000      0.059693317313  0.000000000000     -0.036688397634  0.000000000000
  53  15  0.001944629215  0.000000000000      0.077603986835  0.000000000000     -0.038520640505  0.000000000000
  53  16 -0.018074199240  0.000000000000      0.059693317313  0.000000000000      0.036688397634  0.000000000000
  53  17 -0.000000000000  0.000000000000     -0.197205375378  0.000000000000      0.189722325209  0.000000000000
  53  18 -0.000000000000  0.000000000000     -0.197205375378  0.000000000000     -0.189722325209  0.000000000000
  53  19  0.000000000000  0.000000000000     -0.197205375378  0.000000000000     -0.189722325209  0.000000000000
  53  20  0.000000000000  0.000000000000     -0.197205375378  0.000000000000      0.189722325209  0.000000000000
  53  21  0.000000000000  0.000000000000      0.094636913834  0.000000000000      0.000000000000  0.000000000000
  53  22  0.000000000000  0.000000000000      0.094636913834  0.000000000000     -0.000000000000  0.000000000000
  53  23 -0.000000000000  0.000000000000      0.094636913834  0.000000000000     -0.000000000000  0.000000000000
  53  24 -0.000000000000  0.000000000000      0.094636913834  0.000000000000      0.000000000000  0.000000000000
  53  25 -0.000000000000  0.000000000000      0.033450401173  0.000000000000     -0.152360458034  0.000000000000
  53  26  0.000000000000  0.000000000000     -0.254524734051  0.000000000000      0.007997694205  0.000000000000
  53  27 -0.000000000000  0.000000000000      0.033450401173  0.000000000000      0.152360458034  0.000000000000
  53  28  0.000000000000  0.000000000000     -0.254524734051  0.000000000000     -0.007997694205  0.000000000000
  53  29  0.000000000000  0.000000000000      0.033450401173  0.000000000000      0.152360458034  0.000000000000
  53  30 -0.000000000000  0.000000000000     -0.254524734051  0.000000000000     -0.007997694205  0.000000000000
  53  31  0.000000000000  0.000000000000      0.033450401173  0.000000000000     -0.152360458034  0.000000000000
  53  32 -0.000000000000  0.000000000000     -0.254524734051  0.000000000000      0.007997694205  0.000000000000
  53  33 -0.000000000000  0.000000000000      0.006761893810  0.000000000000      0.000000000000  0.000000000000
  53  34  0.000000000000  0.000000000000      0.006761893810  0.000000000000     -0.000000000000  0.000000000000
  53  35 -0.000000000000  0.000000000000      0.320775741121  0.000000000000     -0.000000000000  0.000000000000
  53  36  0.000000000000  0.000000000000      0.320775741121  0.000000000000      0.000000000000  0.000000000000
  53  37 -0.000000000000  0.000000000000     -0.003483465003  0.000000000000      0.000000000000  0.000000000000
  53  38 -0.000000000000  0.000000000000     -0.003483465003  0.000000000000     -0.000000000000  0.000000000000
  53  39  0.000000000000  0.000000000000     -0.003483465003  0.000000000000     -0.000000000000  0.000000000000
  53  40  0.000000000000  0.000000000000     -0.003483465003  0.000000000000      0.000000000000  0.000000000000
  53  41  0.000000000000  0.000000000000     -0.002947158468  0.000000000000     -0.000000000000  0.000000000000
  53  42 -0.000000000000  0.000000000000     -0.002947158468  0.000000000000      0.000000000000  0.000000000000
  54   1 -0.000204561535  0.000000000000      0.074339797322  0.000000000000     -0.041066992593  0.000000000000
  54   2  0.015836628503  0.000000000000      0.059873439106  0.000000000000      0.033930068146  0.000000000000
  54   3 -0.000204561535  0.000000000000      0.074339797322  0.000000000000      0.041066992593  0.000000000000
  54   4  0.015836628503  0.000000000000      0.059873439106  0.000000000000     -0.033930068146  0.000000000000
  54   5 -0.000204561535  0.000000000000     -0.074339797322  0.000000000000     -0.041066992593  0.000000000000
  54   6  0.015836628503  0.000000000000     -0.059873439106  0.000000000000      0.033930068146  0.000000000000
  54   7 -0.000204561535  0.000000000000     -0.074339797322  0.000000000000      0.041066992593  0.000000000000
  54   8  0.015836628503  0.000000000000     -0.059873439106  0.000000000000     -0.033930068146  0.000000000000
  54   9  0.000204561535  0.000000000000     -0.074339797322  0.000000000000      0.041066992593  0.000000000000
  54  10 -0.015836628503  0.000000000000     -0.059873439106  0.000000000000     -0.033930068146  0.000000000000
  54  11  0.000204561535  0.000000000000     -0.074339797322  0.000000000000     -0.041066992593  0.000000000000
  54  12 -0.015836628503  0.000000000000     -0.059873439106  0.000000000000      0.033930068146  0.000000000000
  54  13  0.000204561535  0.000000000000      0.074339797322  0.000000000000      0.041066992593  0.000000000000
  54  14 -0.015836628503  0.000000000000      0.059873439106  0.000000000000     -0.033930068146  0.000000000000
  54  15  0.000204561535  0.000000000000      0.074339797322  0.000000000000     -0.041066992593  0.000000000000
  54  16 -0.015836628503  0.000000000000      0.059873439106  0.000000000000      0.033930068146  0.000000000000
  54  17  0.000000000000  0.000000000000     -0.192538778288  0.000000000000      0.185144478594  0.000000000000
  54  18  0.000000000000  0.000000000000     -0.192538778288  0.000000000000     -0.185144478594  0.000000000000
  54  19  0.000000000000  0.000000000000      0.192538778288  0.000000000000      0.185144478594  0.000000000000
  54  20  0.000000000000  0.000000000000      0.192538778288  0.000000000000     -0.185144478594  0.000000000000
  54  21 -0.000000000000  0.000000000000      0.094810729930  0.000000000000     -0.000000000000  0.000000000000
  54  22 -0.000000000000  0.000000000000      0.094810729930  0.000000000000      0.000000000000  0.000000000000
  54  23  0.000000000000  0.000000000000     -0.094810729930  0.000000000000      0.000000000000  0.000000000000
  54  24  0.000000000000  0.000000000000     -0.094810729930  0.000000000000     -0.000000000000  0.000000000000
  54  25  0.000000000000  0.000000000000      0.026637787584  0.000000000000     -0.156306693798  0.000000000000
  54  26 -0.000000000000  0.000000000000     -0.252542685354  0.000000000000      0.011035311437  0.000000000000
  54  27  0.000000000000  0.000000000000      0.026637787584  0.000000000000      0.156306693798  0.000000000000
  54  28 -0.000000000000  0.000000000000     -0.252542685354  0.000000000000     -0.011035311437  0.000000000000
  54  29 -0.000000000000  0.000000000000     -0.026637787584  0.000000000000     -0.156306693798  0.000000000000
  54  30  0.000000000000  0.000000000000      0.252542685354  0.000000000000      0.011035311437  0.000000000000
  54  31 -0.000000000000  0.000000000000     -0.026637787584  0.000000000000      0.156306693798  0.000000000000
  54  32  0.000000000000  0.000000000000      0.252542685354  0.000000000000     -0.011035311437  0.000000000000
  54  33  0.000000000000  0.000000000000      0.018126755294  0.000000000000     -0.000000000000  0.000000000000
  54  34 -0.000000000000  0.000000000000     -0.018126755294  0.000000000000      0.000000000000  0.000000000000
  54  35  0.000000000000  0.000000000000      0.334447493717  0.000000000000     -0.000000000000  0.000000000000
  54  36 -0.000000000000  0.000000000000     -0.334447493717  0.000000000000     -0.000000000000  0.000000000000
  54  37  0.000000000000  0.000000000000     -0.007968207101  0.000000000000     -0.000000000000  0.000000000000
  54  38  0.000000000000  0.000000000000     -0.007968207101  0.000000000000      0.000000000000  0.000000000000
  54  39 -0.000000000000  0.000000000000      0.007968207101  0.000000000000      0.000000000000  0.000000000000
  54  40 -0.000000000000  0.000000000000      0.007968207101  0.000000000000     -0.000000000000  0.000000000000
  54  41 -0.000000000000  0.000000000000     -0.011431244525  0.000000000000     -0.000000000000  0.000000000000
  54  42  0.000000000000  0.000000000000      0.011431244525  0.000000000000      0.000000000000  0.000000000000
  55   1  0.006113915898  0.000000000000      0.137492238260  0.000000000000     -0.028805258482  0.000000000000
  55   2  0.009796776648  0.000000000000     -0.070104113725  0.000000000000      0.057711881476  0.000000000000
  55   3 -0.006113915898  0.000000000000     -0.137492238260  0.000000000000     -0.028805258482  0.000000000000
  55   4 -0.009796776648  0.000000000000      0.070104113725  0.000000000000      0.057711881476  0.000000000000
  55   5  0.006113915898  0.000000000000     -0.137492238260  0.000000000000     -0.028805258482  0.000000000000
  55   6  0.009796776648  0.000000000000      0.070104113725  0.000000000000      0.057711881476  0.000000000000
  55   7 -0.006113915898  0.000000000000      0.137492238260  0.000000000000     -0.028805258482  0.000000000000
  55   8 -0.009796776648  0.000000000000     -0.070104113725  0.000000000000      0.057711881476  0.000000000000
  55   9  0.006113915898  0.000000000000      0.137492238260  0.000000000000     -0.028805258482  0.000000000000
  55  10  0.009796776648  0.000000000000     -0.070104113725  0.000000000000      0.057711881476  0.000000000000
  55  11 -0.006113915898  0.000000000000     -0.137492238260  0.000000000000     -0.028805258482  0.000000000000
  55  12 -0.009796776648  0.000000000000      0.070104113725  0.000000000000      0.057711881476  0.000000000000
  55  13  0.006113915898  0.000000000000     -0.137492238260  0.000000000000     -0.028805258482  0.000000000000
  55  14  0.009796776648  0.000000000000      0.070104113725  0.000000000000      0.057711881476  0.000000000000
  55  15 -0.006113915898  0.000000000000      0.137492238260  0.000000000000     -0.028805258482  0.000000000000
  55  16 -0.009796776648  0.000000000000     -0.070104113725  0.000000000000      0.057711881476  0.000000000000
  55  17  0.000000000000  0.000000000000     -0.065593223976  0.000000000000      0.054896634755  0.000000000000
  55  18  0.000000000000  0.000000000000      0.065593223976  0.000000000000      0.054896634755  0.000000000000
  55  19  0.000000000000  0.000000000000      0.065593223976  0.000000000000      0.054896634755  0.000000000000
  55  20 -0.000000000000  0.000000000000     -0.065593223976  0.000000000000      0.054896634755  0.000000000000
  55  21  0.001788287595  0.000000000000     -0.000000000000  0.000000000000     -0.050973148805  0.000000000000
  55  22 -0.001788287595  0.000000000000      0.000000000000  0.000000000000     -0.050973148805  0.000000000000
  55  23  0.001788287595  0.000000000000      0.000000000000  0.000000000000     -0.050973148805  0.000000000000
  55  24 -0.001788287595  0.000000000000      0.000000000000  0.000000000000     -0.050973148805  0.000000000000
  55  25  0.000000000000  0.000000000000      0.321868668460  0.000000000000     -0.064144914335  0.000000000000
  55  26 -0.000000000000  0.000000000000     -0.192671161431  0.000000000000      0.143023909242  0.000000000000
  55  27 -0.000000000000  0.000000000000     -0.321868668460  0.000000000000     -0.064144914335  0.000000000000
  55  28 -0.000000000000  0.000000000000      0.192671161431  0.000000000000      0.143023909242  0.000000000000
  55  29  0.000000000000  0.000000000000     -0.321868668460  0.000000000000     -0.064144914335  0.000000000000
  55  30 -0.000000000000  0.000000000000      0.192671161431  0.000000000000      0.143023909242  0.000000000000
  55  31 -0.000000000000  0.000000000000      0.321868668460  0.000000000000     -0.064144914335  0.000000000000
  55  32  0.000000000000  0.000000000000     -0.192671161431  0.000000000000      0.143023909242  0.000000000000
  55  33  0.000000000000  0.000000000000      0.000000000000  0.000000000000      0.006969719880  0.000000000000
  55  34 -0.000000000000  0.000000000000      0.000000000000  0.000000000000      0.006969719880  0.000000000000
  55  35  0.000000000000  0.000000000000     -0.000000000000  0.000000000000     -0.187715922339  0.000000000000
  55  36 -0.000000000000  0.000000000000     -0.000000000000  0.000000000000     -0.187715922339  0.000000000000
  55  37 -0.010364213081  0.000000000000     -0.000000000000  0.000000000000      0.016948073698  0.000000000000
  55  38  0.010364213081  0.000000000000      0.000000000000  0.000000000000      0.016948073698  0.000000000000
  55  39 -0.010364213081  0.000000000000     -0.000000000000  0.000000000000      0.016948073698  0.000000000000
  55  40  0.010364213081  0.000000000000     -0.000000000000  0.000000000000      0.016948073698  0.000000000000
  55  41  0.000000000000  0.000000000000      0.000000000000  0.000000000000     -0.032493099210  0.000000000000
  55  42 -0.000000000000  0.000000000000     -0.000000000000  0.000000000000     -0.032493099210  0.000000000000
  56   1  0.005940416478  0.000000000000      0.138524350890  0.000000000000     -0.028883382678  0.000000000000
  56   2  0.006939925892  0.000000000000     -0.066294007759  0.000000000000      0.054273011220  0.000000000000
  56   3 -0.005940416478  0.000000000000     -0.138524350890  0.000000000000     -0.028883382678  0.000000000000
  56   4 -0.006939925892  0.000000000000      0.066294007759  0.000000000000      0.054273011220  0.000000000000
  56   5 -0.005940416478  0.000000000000      0.138524350890  0.000000000000      0.028883382678  0.000000000000
  56   6 -0.006939925892  0.000000000000     -0.066294007759  0.000000000000     -0.054273011220  0.000000000000
  56   7  0.005940416478  0.000000000000     -0.138524350890  0.000000000000      0.028883382678  0.000000000000
  56   8  0.006939925892  0.000000000000      0.066294007759  0.000000000000     -0.054273011220  0.000000000000
  56   9 -0.005940416478  0.000000000000     -0.138524350890  0.000000000000      0.028883382678  0.000000000000
  56  10 -0.006939925892  0.000000000000      0.066294007759  0.000000000000     -0.054273011220  0.000000000000
  56  11  0.005940416478  0.000000000000      0.138524350890  0.000000000000      0.028883382678  0.000000000000
  56  12  0.006939925892  0.000000000000     -0.066294007759  0.000000000000     -0.054273011220  0.000000000000
  56  13  0.005940416478  0.000000000000     -0.138524350890  0.000000000000     -0.028883382678  0.000000000000
  56  14  0.006939925892  0.000000000000      0.066294007759  0.000000000000      0.054273011220  0.000000000000
  56  15 -0.005940416478  0.000000000000      0.138524350890  0.000000000000     -0.028883382678  0.000000000000
  56  16 -0.006939925892  0.000000000000     -0.066294007759  0.000000000000      0.054273011220  0.000000000000
  56  17  0.000000000000  0.000000000000     -0.066550097912  0.000000000000      0.057308719805  0.000000000000
  56  18 -0.000000000000  0.000000000000      0.066550097912  0.000000000000      0.057308719805  0.000000000000
  56  19 -0.000000000000  0.000000000000     -0.066550097912  0.000000000000     -0.057308719805  0.000000000000
  56  20  0.000000000000  0.000000000000      0.066550097912  0.000000000000     -0.057308719805  0.000000000000
  56  21  0.001306844207  0.000000000000      0.000000000000  0.000000000000     -0.051088373362  0.000000000000
  56  22 -0.001306844207  0.000000000000      0.000000000000  0.000000000000     -0.051088373362  0.000000000000
  56  23 -0.001306844207  0.000000000000     -0.000000000000  0.000000000000      0.051088373362  0.000000000000
  56  24  0.001306844207  0.000000000000     -0.000000000000  0.000000000000      0.051088373362  0.000000000000
  56  25 -0.000000000000  0.000000000000      0.320334455547  0.000000000000     -0.067732018924  0.000000000000
  56  26 -0.000000000000  0.000000000000     -0.195250921139  0.000000000000      0.146264206323  0.000000000000
  56  27 -0.000000000000  0.000000000000     -0.320334455547  0.000000000000     -0.067732018924  0.000000000000
  56  28  0.000000000000  0.000000000000      0.195250921139  0.000000000000      0.146264206323  0.000000000000
  56  29 -0.000000000000  0.000000000000      0.320334455547  0.000000000000      0.067732018924  0.000000000000
  56  30  0.000000000000  0.000000000000     -0.195250921139  0.000000000000     -0.146264206323  0.000000000000
  56  31  0.000000000000  0.000000000000     -0.320334455547  0.000000000000      0.067732018924  0.000000000000
  56  32 -0.000000000000  0.000000000000      0.195250921139  0.000000000000     -0.146264206323  0.000000000000
  56  33 -0.000000000000  0.000000000000     -0.000000000000  0.000000000000      0.004529408287  0.000000000000
  56  34  0.000000000000  0.000000000000     -0.000000000000  0.000000000000     -0.004529408287  0.000000000000
  56  35  0.000000000000  0.000000000000      0.000000000000  0.000000000000     -0.182706193624  0.000000000000
  56  36 -0.000000000000  0.000000000000     -0.000000000000  0.000000000000      0.182706193624  0.000000000000
  56  37  0.032155423975  0.000000000000      0.000000000000  0.000000000000     -0.008477001801  0.000000000000
  56  38 -0.032155423975  0.000000000000     -0.000000000000  0.000000000000     -0.008477001801  0.000000000000
  56  39 -0.032155423974  0.000000000000      0.000000000000  0.000000000000      0.008477001801  0.000000000000
  56  40  0.032155423974  0.000000000000     -0.000000000000  0.000000000000      0.008477001801  0.000000000000
  56  41  0.000000000000  0.000000000000      0.000000000000  0.000000000000      0.022625926153  0.000000000000
  56  42 -0.000000000000  0.000000000000     -0.000000000000  0.000000000000     -0.022625926153  0.000000000000
  57   1 -0.000440665280  0.000000000000      0.007143020402  0.000000000000     -0.003032684700  0.000000000000
  57   2 -0.000738258765  0.000000000000     -0.010825427541  0.000000000000      0.002927514595  0.000000000000
  57   3  0.000440665280  0.000000000000     -0.007143020402  0.000000000000     -0.003032684700  0.000000000000
  57   4  0.000738258765  0.000000000000      0.010825427542  0.000000000000      0.002927514595  0.000000000000
  57   5 -0.000440665280  0.000000000000     -0.007143020401  0.000000000000     -0.003032684700  0.000000000000
  57   6 -0.000738258765  0.000000000000      0.010825427542  0.000000000000      0.002927514595  0.000000000000
  57   7  0.000440665280  0.000000000000      0.007143020401  0.000000000000     -0.003032684699  0.000000000000
  57   8  0.000738258765  0.000000000000     -0.010825427541  0.000000000000      0.002927514595  0.000000000000
  57   9 -0.000440665280  0.000000000000      0.007143020401  0.000000000000     -0.003032684699  0.000000000000
  57  10 -0.000738258765  0.000000000000     -0.010825427541  0.000000000000      0.002927514595  0.000000000000
  57  11  0.000440665280  0.000000000000     -0.007143020401  0.000000000000     -0.003032684700  0.000000000000
  57  12  0.000738258765  0.000000000000      0.010825427542  0.000000000000      0.002927514595  0.000000000000
  57  13 -0.000440665280  0.000000000000     -0.007143020402  0.000000000000     -0.003032684700  0.000000000000
  57  14 -0.000738258765  0.000000000000      0.010825427542  0.000000000000      0.002927514595  0.000000000000
  57  15  0.000440665280  0.000000000000      0.007143020402  0.000000000000     -0.003032684700  0.000000000000
  57  16  0.000738258765  0.000000000000     -0.010825427541  0.000000000000      0.002927514595  0.000000000000
  57  17 -0.000000000000  0.000000000000      0.002521707581  0.000000000000     -0.003004787584  0.000000000000
  57  18  0.000000000000  0.000000000000     -0.002521707581  0.000000000000     -0.003004787584  0.000000000000
  57  19  0.000000000000  0.000000000000     -0.002521707582  0.000000000000     -0.003004787585  0.000000000000
  57  20 -0.000000000000  0.000000000000      0.002521707581  0.000000000000     -0.003004787584  0.000000000000
  57  21 -0.008242668478  0.000000000000      0.000000000000  0.000000000000     -0.011924186353  0.000000000000
  57  22  0.008242668478  0.000000000000      0.000000000000  0.000000000000     -0.011924186353  0.000000000000
  57  23 -0.008242668478  0.000000000000      0.000000000000  0.000000000000     -0.011924186353  0.000000000000
  57  24  0.008242668478  0.000000000000      0.000000000000  0.000000000000     -0.011924186353  0.000000000000
  57  25 -0.000000000000  0.000000000000      0.013873902720  0.000000000000     -0.010878799923  0.000000000000
  57  26  0.000000000000  0.000000000000     -0.008042385293  0.000000000000      0.015222315913  0.000000000000
  57  27  0.000000000000  0.000000000000     -0.013873902720  0.000000000000     -0.010878799924  0.000000000000
  57  28 -0.000000000000  0.000000000000      0.008042385293  0.000000000000      0.015222315914  0.000000000000
  57  29  0.000000000000  0.000000000000     -0.013873902719  0.000000000000     -0.010878799923  0.000000000000
  57  30 -0.000000000000  0.000000000000      0.008042385292  0.000000000000      0.015222315913  0.000000000000
  57  31 -0.000000000000  0.000000000000      0.013873902719  0.000000000000     -0.010878799923  0.000000000000
  57  32  0.000000000000  0.000000000000     -0.008042385292  0.000000000000      0.015222315913  0.000000000000
  57  33  0.000000000000  0.000000000000     -0.000000000000  0.000000000000      0.027556069475  0.000000000000
  57  34  0.000000000000  0.000000000000     -0.000000000000  0.000000000000      0.027556069477  0.000000000000
  57  35  0.000000000000  0.000000000000     -0.000000000000  0.000000000000     -0.004776799288  0.000000000000
  57  36  0.000000000000  0.000000000000     -0.000000000000  0.000000000000     -0.004776799288  0.000000000000
  57  37  0.354724441943  0.000000000000     -0.000000000000  0.000000000000     -0.209508458491  0.000000000000
  57  38 -0.354724441943  0.000000000000     -0.000000000000  0.000000000000     -0.209508458491  0.000000000000
  57  39  0.354724441966  0.000000000000     -0.000000000000  0.000000000000     -0.209508458505  0.000000000000
  57  40 -0.354724441966  0.000000000000     -0.000000000000  0.000000000000     -0.209508458505  0.000000000000
  57  41 -0.000000000000  0.000000000000      0.000000000000  0.000000000000      0.396685044114  0.000000000000
  57  42 -0.000000000000  0.000000000000      0.000000000000  0.000000000000      0.396685044140  0.000000000000
  58   1  0.001226456462  0.000000000000      0.010906988467  0.000000000000     -0.002010240148  0.000000000000
  58   2  0.001863050751  0.000000000000      0.000205750723  0.000000000000      0.004323997521  0.000000000000
  58   3 -0.001226456462  0.000000000000     -0.010906988467  0.000000000000     -0.002010240147  0.000000000000
  58   4 -0.001863050751  0.000000000000     -0.000205750725  0.000000000000      0.004323997521  0.000000000000
  58   5 -0.001226456462  0.000000000000      0.010906988467  0.000000000000      0.002010240148  0.000000000000
  58   6 -0.001863050751  0.000000000000      0.000205750722  0.000000000000     -0.004323997521  0.000000000000
  58   7  0.001226456462  0.000000000000     -0.010906988468  0.000000000000      0.002010240148  0.000000000000
  58   8  0.001863050751  0.000000000000     -0.000205750724  0.000000000000     -0.004323997521  0.000000000000
  58   9 -0.001226456462  0.000000000000     -0.010906988468  0.000000000000      0.002010240148  0.000000000000
  58  10 -0.001863050751  0.000000000000     -0.000205750724  0.000000000000     -0.004323997521  0.000000000000
  58  11  0.001226456462  0.000000000000      0.010906988467  0.000000000000      0.002010240148  0.000000000000
  58  12  0.001863050751  0.000000000000      0.000205750722  0.000000000000     -0.004323997521  0.000000000000
  58  13  0.001226456462  0.000000000000     -0.010906988467  0.000000000000     -0.002010240147  0.000000000000
  58  14  0.001863050751  0.000000000000     -0.000205750725  0.000000000000      0.004323997521  0.000000000000
  58  15 -0.001226456462  0.000000000000      0.010906988467  0.000000000000     -0.002010240148  0.000000000000
  58  16 -0.001863050751  0.000000000000      0.000205750723  0.000000000000      0.004323997521  0.000000000000
  58  17  0.000000000000  0.000000000000     -0.010751291672  0.000000000000      0.010539606712  0.000000000000
  58  18 -0.000000000000  0.000000000000      0.010751291673  0.000000000000      0.010539606713  0.000000000000
  58  19 -0.000000000000  0.000000000000     -0.010751291672  0.000000000000     -0.010539606711  0.000000000000
  58  20  0.000000000000  0.000000000000      0.010751291673  0.000000000000     -0.010539606713  0.000000000000
  58  21  0.008210312048  0.000000000000     -0.000000000000  0.000000000000      0.006886823993  0.000000000000
  58  22 -0.008210312048  0.000000000000     -0.000000000000  0.000000000000      0.006886823993  0.000000000000
  58  23 -0.008210312048  0.000000000000     -0.000000000000  0.000000000000     -0.006886823993  0.000000000000
  58  24  0.008210312048  0.000000000000     -0.000000000000  0.000000000000     -0.006886823993  0.000000000000
  58  25  0.000000000000  0.000000000000      0.024216027307  0.000000000000     -0.002387902863  0.000000000000
  58  26 -0.000000000000  0.000000000000     -0.017494169497  0.000000000000      0.004515180032  0.000000000000
  58  27 -0.000000000000  0.000000000000     -0.024216027306  0.000000000000     -0.002387902861  0.000000000000
  58  28  0.000000000000  0.000000000000      0.017494169497  0.000000000000      0.004515180029  0.000000000000
  58  29 -0.000000000000  0.000000000000      0.024216027308  0.000000000000      0.002387902864  0.000000000000
  58  30  0.000000000000  0.000000000000     -0.017494169498  0.000000000000     -0.004515180033  0.000000000000
  58  31  0.000000000000  0.000000000000     -0.024216027307  0.000000000000      0.002387902862  0.000000000000
  58  32 -0.000000000000  0.000000000000      0.017494169498  0.000000000000     -0.004515180030  0.000000000000
  58  33 -0.000000000000  0.000000000000      0.000000000000  0.000000000000     -0.027061437385  0.000000000000
  58  34 -0.000000000000  0.000000000000      0.000000000000  0.000000000000      0.027061437383  0.000000000000
  58  35 -0.000000000000  0.000000000000      0.000000000000  0.000000000000     -0.012188872593  0.000000000000
  58  36 -0.000000000000  0.000000000000      0.000000000000  0.000000000000      0.012188872593  0.000000000000
  58  37 -0.353785976712  0.000000000000      0.000000000000  0.000000000000      0.209893773273  0.000000000000
  58  38  0.353785976712  0.000000000000      0.000000000000  0.000000000000      0.209893773273  0.000000000000
  58  39  0.353785976689  0.000000000000      0.000000000000  0.000000000000     -0.209893773259  0.000000000000
  58  40 -0.353785976689  0.000000000000      0.000000000000  0.000000000000     -0.209893773259  0.000000000000
  58  41 -0.000000000000  0.000000000000     -0.000000000000  0.000000000000     -0.396953760027  0.000000000000
  58  42 -0.000000000000  0.000000000000     -0.000000000000  0.000000000000      0.396953760001  0.000000000000
  59   1 -0.005910805792  0.000000000000     -0.012947559017  0.000000000000     -0.070148582200  0.000000000000
  59   2 -0.023904735711  0.000000000000     -0.190511752270  0.000000000000      0.027522933600  0.000000000000
  59   3 -0.005910805792  0.000000000000     -0.012947559016  0.000000000000      0.070148582200  0.000000000000
  59   4 -0.023904735711  0.000000000000     -0.190511752270  0.000000000000     -0.027522933600  0.000000000000
  59   5  0.005910805792  0.000000000000     -0.012947559017  0.000000000000      0.070148582200  0.000000000000
  59   6  0.023904735711  0.000000000000     -0.190511752270  0.000000000000     -0.027522933600  0.000000000000
  59   7  0.005910805792  0.000000000000     -0.012947559016  0.000000000000     -0.070148582200  0.000000000000
  59   8  0.023904735711  0.000000000000     -0.190511752270  0.000000000000      0.027522933600  0.000000000000
  59   9 -0.005910805792  0.000000000000     -0.012947559016  0.000000000000     -0.070148582200  0.000000000000
  59  10 -0.023904735711  0.000000000000     -0.190511752270  0.000000000000      0.027522933600  0.000000000000
  59  11 -0.005910805792  0.000000000000     -0.012947559017  0.000000000000      0.070148582200  0.000000000000
  59  12 -0.023904735711  0.000000000000     -0.190511752270  0.000000000000     -0.027522933600  0.000000000000
  59  13  0.005910805792  0.000000000000     -0.012947559016  0.000000000000      0.070148582200  0.000000000000
  59  14  0.023904735711  0.000000000000     -0.190511752270  0.000000000000     -0.027522933600  0.000000000000
  59  15  0.005910805792  0.000000000000     -0.012947559017  0.000000000000     -0.070148582200  0.000000000000
  59  16  0.023904735711  0.000000000000     -0.190511752270  0.000000000000      0.027522933600  0.000000000000
  59  17 -0.000000000000  0.000000000000      0.103175396203  0.000000000000     -0.108980047936  0.000000000000
  59  18  0.000000000000  0.000000000000      0.103175396202  0.000000000000      0.108980047936  0.000000000000
  59  19  0.000000000000  0.000000000000      0.103175396202  0.000000000000      0.108980047936  0.000000000000
  59  20 -0.000000000000  0.000000000000      0.103175396202  0.000000000000     -0.108980047936  0.000000000000
  59  21 -0.000000000000  0.000000000000     -0.067775412608  0.000000000000     -0.000000000000  0.000000000000
  59  22  0.000000000000  0.000000000000     -0.067775412608  0.000000000000     -0.000000000000  0.000000000000
  59  23  0.000000000000  0.000000000000     -0.067775412608  0.000000000000      0.000000000000  0.000000000000
  59  24 -0.000000000000  0.000000000000     -0.067775412608  0.000000000000      0.000000000000  0.000000000000
  59  25 -0.000000000000  0.000000000000      0.091486226070  0.000000000000     -0.254561539751  0.000000000000
  59  26  0.000000000000  0.000000000000     -0.032555700567  0.000000000000      0.244115217290  0.000000000000
  59  27  0.000000000000  0.000000000000      0.091486226071  0.000000000000      0.254561539751  0.000000000000
  59  28 -0.000000000000  0.000000000000     -0.032555700567  0.000000000000     -0.244115217290  0.000000000000
  59  29  0.000000000000  0.000000000000      0.091486226070  0.000000000000      0.254561539751  0.000000000000
  59  30 -0.000000000000  0.000000000000     -0.032555700567  0.000000000000     -0.244115217290  0.000000000000
  59  31 -0.000000000000  0.000000000000      0.091486226071  0.000000000000     -0.254561539751  0.000000000000
  59  32  0.000000000000  0.000000000000     -0.032555700567  0.000000000000      0.244115217290  0.000000000000
  59  33 -0.000000000000  0.000000000000      0.006452040777  0.000000000000      0.000000000000  0.000000000000
  59  34 -0.000000000000  0.000000000000      0.006452040777  0.000000000000     -0.000000000000  0.000000000000
  59  35  0.000000000000  0.000000000000      0.084190833561  0.000000000000      0.000000000000  0.000000000000
  59  36  0.000000000000  0.000000000000      0.084190833561  0.000000000000     -0.000000000000  0.000000000000
  59  37  0.000000000002  0.000000000000      0.000939376627  0.000000000000     -0.000000000001  0.000000000000
  59  38 -0.000000000002  0.000000000000      0.000939376627  0.000000000000     -0.000000000001  0.000000000000
  59  39 -0.000000000001  0.000000000000      0.000939376627  0.000000000000      0.000000000001  0.000000000000
  59  40  0.000000000001  0.000000000000      0.000939376627  0.000000000000      0.000000000001  0.000000000000
  59  41  0.000000000000  0.000000000000     -0.001650509343  0.000000000000      0.000000000002  0.000000000000
  59  42  0.000000000000  0.000000000000     -0.001650509343  0.000000000000     -0.000000000001  0.000000000000
  60   1 -0.008663818421  0.000000000000     -0.130193973370  0.000000000000     -0.013511563051  0.000000000000
  60   2 -0.016667966465  0.000000000000      0.006955070965  0.000000000000     -0.044750798316  0.000000000000
  60   3 -0.008663818421  0.000000000000     -0.130193973370  0.000000000000      0.013511563051  0.000000000000
  60   4 -0.016667966465  0.000000000000      0.006955070965  0.000000000000      0.044750798316  0.000000000000
  60   5  0.008663818421  0.000000000000     -0.130193973370  0.000000000000      0.013511563051  0.000000000000
  60   6  0.016667966465  0.000000000000      0.006955070965  0.000000000000      0.044750798316  0.000000000000
  60   7  0.008663818421  0.000000000000     -0.130193973370  0.000000000000     -0.013511563051  0.000000000000
  60   8  0.016667966465  0.000000000000      0.006955070965  0.000000000000     -0.044750798316  0.000000000000
  60   9 -0.008663818421  0.000000000000     -0.130193973370  0.000000000000     -0.013511563051  0.000000000000
  60  10 -0.016667966465  0.000000000000      0.006955070965  0.000000000000     -0.044750798316  0.000000000000
  60  11 -0.008663818421  0.000000000000     -0.130193973370  0.000000000000      0.013511563051  0.000000000000
  60  12 -0.016667966465  0.000000000000      0.006955070965  0.000000000000      0.044750798316  0.000000000000
  60  13  0.008663818421  0.000000000000     -0.130193973370  0.000000000000      0.013511563051  0.000000000000
  60  14  0.016667966465  0.000000000000      0.006955070965  0.000000000000      0.044750798316  0.000000000000
  60  15  0.008663818421  0.000000000000     -0.130193973370  0.000000000000     -0.013511563051  0.000000000000
  60  16  0.016667966465  0.000000000000      0.006955070965  0.000000000000     -0.044750798316  0.000000000000
  60  17  0.000000000000  0.000000000000      0.060229304281  0.000000000000     -0.058195759472  0.000000000000
  60  18 -0.000000000000  0.000000000000      0.060229304281  0.000000000000      0.058195759472  0.000000000000
  60  19 -0.000000000000  0.000000000000      0.060229304281  0.000000000000      0.058195759472  0.000000000000
  60  20  0.000000000000  0.000000000000      0.060229304281  0.000000000000     -0.058195759472  0.000000000000
  60  21  0.000000000000  0.000000000000      0.106139763656  0.000000000000      0.000000000000  0.000000000000
  60  22  0.000000000000  0.000000000000      0.106139763656  0.000000000000     -0.000000000000  0.000000000000
  60  23  0.000000000000  0.000000000000      0.106139763656  0.000000000000      0.000000000000  0.000000000000
  60  24  0.000000000000  0.000000000000      0.106139763656  0.000000000000     -0.000000000000  0.000000000000
  60  25  0.000000000000  0.000000000000     -0.303410042866  0.000000000000     -0.086585475287  0.000000000000
  60  26 -0.000000000000  0.000000000000      0.118409443689  0.000000000000     -0.054385836821  0.000000000000
  60  27 -0.000000000000  0.000000000000     -0.303410042866  0.000000000000      0.086585475287  0.000000000000
  60  28  0.000000000000  0.000000000000      0.118409443689  0.000000000000      0.054385836821  0.000000000000
  60  29 -0.000000000000  0.000000000000     -0.303410042866  0.000000000000      0.086585475287  0.000000000000
  60  30  0.000000000000  0.000000000000      0.118409443689  0.000000000000      0.054385836821  0.000000000000
  60  31  0.000000000000  0.000000000000     -0.303410042866  0.000000000000     -0.086585475287  0.000000000000
  60  32 -0.000000000000  0.000000000000      0.118409443689  0.000000000000     -0.054385836821  0.000000000000
  60  33 -0.000000000000  0.000000000000      0.002708141521  0.000000000000      0.000000000000  0.000000000000
  60  34  0.000000000000  0.000000000000      0.002708141521  0.000000000000      0.000000000000  0.000000000000
  60  35 -0.000000000000  0.000000000000      0.390133000453  0.000000000000     -0.000000000000  0.000000000000
  60  36 -0.000000000000  0.000000000000      0.390133000453  0.000000000000     -0.000000000000  0.000000000000
  60  37 -0.000000000000  0.000000000000     -0.001813214356  0.000000000000      0.000000000000  0.000000000000
  60  38  0.000000000000  0.000000000000     -0.001813214356  0.000000000000      0.000000000000  0.000000000000
  60  39  0.000000000000  0.000000000000     -0.001813214356  0.000000000000     -0.000000000000  0.000000000000
  60  40 -0.000000000000  0.000000000000     -0.001813214356  0.000000000000     -0.000000000000  0.000000000000
  60  41  0.000000000000  0.000000000000     -0.002842997721  0.000000000000     -0.000000000000  0.000000000000
  60  42 -0.000000000000  0.000000000000     -0.002842997721  0.000000000000      0.000000000000  0.000000000000
  61   1 -0.004175427206  0.000000000000      0.051137828478  0.000000000000     -0.051637187255  0.000000000000
  61   2 -0.014218707798  0.000000000000     -0.169878682364  0.000000000000      0.043811496540  0.000000000000
  61   3 -0.004175427206  0.000000000000      0.051137828478  0.000000000000      0.051637187255  0.000000000000
  61   4 -0.014218707798  0.000000000000     -0.169878682364  0.000000000000     -0.043811496540  0.000000000000
  61   5 -0.004175427206  0.000000000000     -0.051137828478  0.000000000000     -0.051637187255  0.000000000000
  61   6 -0.014218707798  0.000000000000      0.169878682364  0.000000000000      0.043811496540  0.000000000000
  61   7 -0.004175427206  0.000000000000     -0.051137828478  0.000000000000      0.051637187255  0.000000000000
  61   8 -0.014218707798  0.000000000000      0.169878682364  0.000000000000     -0.043811496540  0.000000000000
  61   9  0.004175427206  0.000000000000     -0.051137828478  0.000000000000      0.051637187255  0.000000000000
  61  10  0.014218707798  0.000000000000      0.169878682364  0.000000000000     -0.043811496540  0.000000000000
  61  11  0.004175427206  0.000000000000     -0.051137828478  0.000000000000     -0.051637187255  0.000000000000
  61  12  0.014218707798  0.000000000000      0.169878682364  0.000000000000      0.043811496540  0.000000000000
  61  13  0.004175427206  0.000000000000      0.051137828478  0.000000000000      0.051637187255  0.000000000000
  61  14  0.014218707798  0.000000000000     -0.169878682364  0.000000000000     -0.043811496540  0.000000000000
  61  15  0.004175427206  0.000000000000      0.051137828478  0.000000000000     -0.051637187255  0.000000000000
  61  16  0.014218707798  0.000000000000     -0.169878682364  0.000000000000      0.043811496540  0.000000000000
  61  17  0.000000000000  0.000000000000      0.060966400476  0.000000000000     -0.066025595691  0.000000000000
  61  18 -0.000000000000  0.000000000000      0.060966400476  0.000000000000      0.066025595691  0.000000000000
  61  19 -0.000000000000  0.000000000000     -0.060966400476  0.000000000000     -0.066025595691  0.000000000000
  61  20  0.000000000000  0.000000000000     -0.060966400476  0.000000000000      0.066025595691  0.000000000000
  61  21  0.000000000000  0.000000000000     -0.109075897529  0.000000000000     -0.000000000000  0.000000000000
  61  22  0.000000000000  0.000000000000     -0.109075897529  0.000000000000     -0.000000000000  0.000000000000
  61  23 -0.000000000000  0.000000000000      0.109075897529  0.000000000000      0.000000000000  0.000000000000
  61  24 -0.000000000000  0.000000000000      0.109075897529  0.000000000000      0.000000000000  0.000000000000
  61  25  0.000000000000  0.000000000000      0.224922199264  0.000000000000     -0.185206307429  0.000000000000
  61  26  0.000000000000  0.000000000000     -0.086074949403  0.000000000000      0.242261534262  0.000000000000
  61  27  0.000000000000  0.000000000000      0.224922199264  0.000000000000      0.185206307429  0.000000000000
  61  28  0.000000000000  0.000000000000     -0.086074949403  0.000000000000     -0.242261534262  0.000000000000
  61  29 -0.000000000000  0.000000000000     -0.224922199264  0.000000000000     -0.185206307429  0.000000000000
  61  30  0.000000000000  0.000000000000      0.086074949404  0.000000000000      0.242261534262  0.000000000000
  61  31  0.000000000000  0.000000000000     -0.224922199264  0.000000000000      0.185206307429  0.000000000000
  61  32 -0.000000000000  0.000000000000      0.086074949404  0.000000000000     -0.242261534262  0.000000000000
  61  33 -0.000000000000  0.000000000000     -0.004028322042  0.000000000000      0.000000000000  0.000000000000
  61  34 -0.000000000000  0.000000000000      0.004028322042  0.000000000000     -0.000000000000  0.000000000000
  61  35 -0.000000000000  0.000000000000     -0.113635438953  0.000000000000     -0.000000000000  0.000000000000
  61  36  0.000000000000  0.000000000000      0.113635438953  0.000000000000      0.000000000000  0.000000000000
  61  37  0.000000000000  0.000000000000      0.003327504405  0.000000000000     -0.000000000000  0.000000000000
  61  38 -0.000000000000  0.000000000000      0.003327504405  0.000000000000     -0.000000000000  0.000000000000
  61  39 -0.000000000000  0.000000000000     -0.003327504405  0.000000000000      0.000000000000  0.000000000000
  61  40  0.000000000000  0.000000000000     -0.003327504405  0.000000000000      0.000000000000  0.000000000000
  61  41 -0.000000000000  0.000000000000      0.001387154803  0.000000000000      0.000000000000  0.000000000000
  61  42 -0.000000000000  0.000000000000     -0.001387154803  0.000000000000     -0.000000000000  0.000000000000
  62   1 -0.011335770046  0.000000000000     -0.123764992678  0.000000000000     -0.044231928597  0.000000000000
  62   2 -0.022201682221  0.000000000000     -0.088071806487  0.000000000000     -0.021616693058  0.000000000000
  62   3 -0.011335770046  0.000000000000     -0.123764992678  0.000000000000      0.044231928597  0.000000000000
  62   4 -0.022201682221  0.000000000000     -0.088071806487  0.000000000000      0.021616693058  0.000000000000
  62   5 -0.011335770046  0.000000000000      0.123764992678  0.000000000000     -0.044231928597  0.000000000000
  62   6 -0.022201682221  0.000000000000      0.088071806487  0.000000000000     -0.021616693058  0.000000000000
  62   7 -0.011335770046  0.000000000000      0.123764992678  0.000000000000      0.044231928597  0.000000000000
  62   8 -0.022201682221  0.000000000000      0.088071806487  0.000000000000      0.021616693058  0.000000000000
  62   9  0.011335770046  0.000000000000      0.123764992678  0.000000000000      0.044231928597  0.000000000000
  62  10  0.022201682221  0.000000000000      0.088071806487  0.000000000000      0.021616693058  0.000000000000
  62  11  0.011335770046  0.000000000000      0.123764992678  0.000000000000     -0.044231928597  0.000000000000
  62  12  0.022201682221  0.000000000000      0.088071806487  0.000000000000     -0.021616693058  0.000000000000
  62  13  0.011335770046  0.000000000000     -0.123764992678  0.000000000000      0.044231928597  0.000000000000
  62  14  0.022201682221  0.000000000000     -0.088071806487  0.000000000000      0.021616693058  0.000000000000
  62  15  0.011335770046  0.000000000000     -0.123764992678  0.000000000000     -0.044231928597  0.000000000000
  62  16  0.022201682221  0.000000000000     -0.088071806487  0.000000000000     -0.021616693058  0.000000000000
  62  17  0.000000000000  0.000000000000      0.107322705965  0.000000000000     -0.109885501655  0.000000000000
  62  18 -0.000000000000  0.000000000000      0.107322705965  0.000000000000      0.109885501655  0.000000000000
  62  19 -0.000000000000  0.000000000000     -0.107322705965  0.000000000000     -0.109885501655  0.000000000000
  62  20  0.000000000000  0.000000000000     -0.107322705965  0.000000000000      0.109885501655  0.000000000000
  62  21  0.000000000000  0.000000000000      0.061893862474  0.000000000000      0.000000000000  0.000000000000
  62  22 -0.000000000000  0.000000000000      0.061893862474  0.000000000000     -0.000000000000  0.000000000000
  62  23  0.000000000000  0.000000000000     -0.061893862474  0.000000000000      0.000000000000  0.000000000000
  62  24  0.000000000000  0.000000000000     -0.061893862474  0.000000000000      0.000000000000  0.000000000000
  62  25  0.000000000000  0.000000000000     -0.225236992194  0.000000000000     -0.195091842716  0.000000000000
  62  26 -0.000000000000  0.000000000000      0.095864431611  0.000000000000      0.066060291395  0.000000000000
  62  27 -0.000000000000  0.000000000000     -0.225236992194  0.000000000000      0.195091842716  0.000000000000
  62  28  0.000000000000  0.000000000000      0.095864431611  0.000000000000     -0.066060291395  0.000000000000
  62  29 -0.000000000000  0.000000000000      0.225236992194  0.000000000000     -0.195091842716  0.000000000000
  62  30  0.000000000000  0.000000000000     -0.095864431611  0.000000000000      0.066060291395  0.000000000000
  62  31  0.000000000000  0.000000000000      0.225236992194  0.000000000000      0.195091842716  0.000000000000
  62  32 -0.000000000000  0.000000000000     -0.095864431611  0.000000000000     -0.066060291395  0.000000000000
  62  33 -0.000000000000  0.000000000000     -0.001783683329  0.000000000000     -0.000000000000  0.000000000000
  62  34 -0.000000000000  0.000000000000      0.001783683329  0.000000000000      0.000000000000  0.000000000000
  62  35 -0.000000000000  0.000000000000      0.368723392031  0.000000000000     -0.000000000000  0.000000000000
  62  36  0.000000000000  0.000000000000     -0.368723392031  0.000000000000      0.000000000000  0.000000000000
  62  37 -0.000000000000  0.000000000000      0.002637937003  0.000000000000      0.000000000000  0.000000000000
  62  38  0.000000000000  0.000000000000      0.002637937003  0.000000000000      0.000000000000  0.000000000000
  62  39 -0.000000000000  0.000000000000     -0.002637937003  0.000000000000      0.000000000000  0.000000000000
  62  40 -0.000000000000  0.000000000000     -0.002637937003  0.000000000000     -0.000000000000  0.000000000000
  62  41  0.000000000000  0.000000000000      0.002649901539  0.000000000000     -0.000000000000  0.000000000000
  62  42  0.000000000000  0.000000000000     -0.002649901539  0.000000000000      0.000000000000  0.000000000000
  63   1 -0.050820104429  0.000000000000      0.143733409482  0.000000000000      0.154110080436  0.000000000000
  63   2  0.044646356332  0.000000000000     -0.113132765385  0.000000000000      0.112341225267  0.000000000000
  63   3  0.050820104429  0.000000000000     -0.143733409482  0.000000000000      0.154110080436  0.000000000000
  63   4 -0.044646356332  0.000000000000      0.113132765385  0.000000000000      0.112341225267  0.000000000000
  63   5  0.050820104429  0.000000000000      0.143733409482  0.000000000000     -0.154110080436  0.000000000000
  63   6 -0.044646356332  0.000000000000     -0.113132765385  0.000000000000     -0.112341225267  0.000000000000
  63   7 -0.050820104429  0.000000000000     -0.143733409482  0.000000000000     -0.154110080436  0.000000000000
  63   8  0.044646356332  0.000000000000      0.113132765385  0.000000000000     -0.112341225267  0.000000000000
  63   9 -0.050820104429  0.000000000000      0.143733409482  0.000000000000      0.154110080436  0.000000000000
  63  10  0.044646356332  0.000000000000     -0.113132765385  0.000000000000      0.112341225267  0.000000000000
  63  11  0.050820104429  0.000000000000     -0.143733409482  0.000000000000      0.154110080436  0.000000000000
  63  12 -0.044646356332  0.000000000000      0.113132765385  0.000000000000      0.112341225267  0.000000000000
  63  13  0.050820104429  0.000000000000      0.143733409482  0.000000000000     -0.154110080436  0.000000000000
  63  14 -0.044646356332  0.000000000000     -0.113132765385  0.000000000000     -0.112341225267  0.000000000000
  63  15 -0.050820104429  0.000000000000     -0.143733409482  0.000000000000     -0.154110080436  0.000000000000
  63  16  0.044646356332  0.000000000000      0.113132765385  0.000000000000     -0.112341225267  0.000000000000
  63  17  0.099919333402  0.000000000000     -0.000000000000  0.000000000000      0.000000000000  0.000000000000
  63  18 -0.099919333402  0.000000000000     -0.000000000000  0.000000000000     -0.000000000000  0.000000000000
  63  19 -0.099919333402  0.000000000000      0.000000000000  0.000000000000      0.000000000000  0.000000000000
  63  20  0.099919333402  0.000000000000      0.000000000000  0.000000000000     -0.000000000000  0.000000000000
  63  21 -0.000000000000  0.000000000000     -0.176078784258  0.000000000000     -0.000000000000  0.000000000000
  63  22  0.000000000000  0.000000000000      0.176078784258  0.000000000000      0.000000000000  0.000000000000
  63  23  0.000000000000  0.000000000000     -0.176078784258  0.000000000000      0.000000000000  0.000000000000
  63  24  0.000000000000  0.000000000000      0.176078784258  0.000000000000     -0.000000000000  0.000000000000
  63  25  0.191387069993  0.000000000000      0.000000000000  0.000000000000      0.000000000000  0.000000000000
  63  26 -0.153405578771  0.000000000000     -0.000000000000  0.000000000000      0.000000000000  0.000000000000
  63  27 -0.191387069993  0.000000000000      0.000000000000  0.000000000000     -0.000000000000  0.000000000000
  63  28  0.153405578771  0.000000000000     -0.000000000000  0.000000000000     -0.000000000000  0.000000000000
  63  29 -0.191387069993  0.000000000000      0.000000000000  0.000000000000      0.000000000000  0.000000000000
  63  30  0.153405578771  0.000000000000      0.000000000000  0.000000000000     -0.000000000000  0.000000000000
  63  31  0.191387069993  0.000000000000      0.000000000000  0.000000000000     -0.000000000000  0.000000000000
  63  32 -0.153405578771  0.000000000000     -0.000000000000  0.000000000000      0.000000000000  0.000000000000
  63  33  0.000000000000  0.000000000000     -0.000000000000  0.000000000000      0.000000000000  0.000000000000
  63  34 -0.000000000000  0.000000000000     -0.000000000000  0.000000000000     -0.000000000000  0.000000000000
  63  35 -0.000000000000  0.000000000000     -0.000000000000  0.000000000000      0.000000000000  0.000000000000
  63  36 -0.000000000000  0.000000000000     -0.000000000000  0.000000000000     -0.000000000000  0.000000000000
  63  37  0.000000000000  0.000000000000     -0.006370189158  0.000000000000     -0.000000000000  0.000000000000
  63  38 -0.000000000000  0.000000000000      0.006370189158  0.000000000000     -0.000000000000  0.000000000000
  63  39  0.000000000000  0.000000000000     -0.006370189158  0.000000000000     -0.000000000000  0.000000000000
  63  40 -0.000000000000  0.000000000000      0.006370189158  0.000000000000     -0.000000000000  0.000000000000
  63  41 -0.000000000000  0.000000000000      0.000000000000  0.000000000000      0.000000000000  0.000000000000
  63  42  0.000000000000  0.000000000000      0.000000000000  0.000000000000      0.000000000000  0.000000000000
  64   1 -0.047027644082  0.000000000000      0.146539685104  0.000000000000      0.148781095430  0.000000000000
  64   2  0.047636193201  0.000000000000     -0.121787641026  0.000000000000      0.114189989719  0.000000000000
  64   3  0.047027644082  0.000000000000     -0.146539685104  0.000000000000      0.148781095430  0.000000000000
  64   4 -0.047636193201  0.000000000000      0.121787641026  0.000000000000      0.114189989719  0.000000000000
  64   5 -0.047027644082  0.000000000000     -0.146539685104  0.000000000000      0.148781095430  0.000000000000
  64   6  0.047636193201  0.000000000000      0.121787641026  0.000000000000      0.114189989719  0.000000000000
  64   7  0.047027644082  0.000000000000      0.146539685104  0.000000000000      0.148781095430  0.000000000000
  64   8 -0.047636193201  0.000000000000     -0.121787641026  0.000000000000      0.114189989719  0.000000000000
  64   9  0.047027644082  0.000000000000     -0.146539685104  0.000000000000     -0.148781095430  0.000000000000
  64  10 -0.047636193201  0.000000000000      0.121787641026  0.000000000000     -0.114189989719  0.000000000000
  64  11 -0.047027644082  0.000000000000      0.146539685104  0.000000000000     -0.148781095430  0.000000000000
  64  12  0.047636193201  0.000000000000     -0.121787641026  0.000000000000     -0.114189989719  0.000000000000
  64  13  0.047027644082  0.000000000000      0.146539685104  0.000000000000     -0.148781095430  0.000000000000
  64  14 -0.047636193201  0.000000000000     -0.121787641026  0.000000000000     -0.114189989719  0.000000000000
  64  15 -0.047027644082  0.000000000000     -0.146539685104  0.000000000000     -0.148781095430  0.000000000000
  64  16  0.047636193201  0.000000000000      0.121787641026  0.000000000000     -0.114189989719  0.000000000000
  64  17  0.088558458707  0.000000000000      0.000000000000  0.000000000000     -0.000000000000  0.000000000000
  64  18 -0.088558458707  0.000000000000      0.000000000000  0.000000000000      0.000000000000  0.000000000000
  64  19  0.088558458707  0.000000000000      0.000000000000  0.000000000000      0.000000000000  0.000000000000
  64  20 -0.088558458707  0.000000000000      0.000000000000  0.000000000000     -0.000000000000  0.000000000000
  64  21  0.000000000000  0.000000000000     -0.176907498191  0.000000000000      0.000000000000  0.000000000000
  64  22  0.000000000000  0.000000000000      0.176907498191  0.000000000000     -0.000000000000  0.000000000000
  64  23 -0.000000000000  0.000000000000      0.176907498191  0.000000000000     -0.000000000000  0.000000000000
  64  24 -0.000000000000  0.000000000000     -0.176907498191  0.000000000000      0.000000000000  0.000000000000
  64  25  0.189791913383  0.000000000000     -0.000000000000  0.000000000000     -0.000000000000  0.000000000000
  64  26 -0.151208540765  0.000000000000     -0.000000000000  0.000000000000      0.000000000000  0.000000000000
  64  27 -0.189791913383  0.000000000000      0.000000000000  0.000000000000      0.000000000000  0.000000000000
  64  28  0.151208540765  0.000000000000     -0.000000000000  0.000000000000     -0.000000000000  0.000000000000
  64  29  0.189791913383  0.000000000000     -0.000000000000  0.000000000000      0.000000000000  0.000000000000
  64  30 -0.151208540765  0.000000000000      0.000000000000  0.000000000000     -0.000000000000  0.000000000000
  64  31 -0.189791913383  0.000000000000     -0.000000000000  0.000000000000     -0.000000000000  0.000000000000
  64  32  0.151208540765  0.000000000000      0.000000000000  0.000000000000     -0.000000000000  0.000000000000
  64  33  0.000000000000  0.000000000000      0.000000000000  0.000000000000     -0.000000000000  0.000000000000
  64  34  0.000000000000  0.000000000000     -0.000000000000  0.000000000000     -0.000000000000  0.000000000000
  64  35 -0.000000000000  0.000000000000      0.000000000000  0.000000000000     -0.000000000000  0.000000000000
  64  36  0.000000000000  0.000000000000      0.000000000000  0.000000000000      0.000000000000  0.000000000000
  64  37 -0.000000000000  0.000000000000     -0.007209508672  0.000000000000      0.000000000000  0.000000000000
  64  38  0.000000000000  0.000000000000      0.007209508672  0.000000000000      0.000000000000  0.000000000000
  64  39 -0.000000000000  0.000000000000      0.007209508672  0.000000000000      0.000000000000  0.000000000000
  64  40 -0.000000000000  0.000000000000     -0.007209508672  0.000000000000     -0.000000000000  0.000000000000
  64  41  0.000000000000  0.000000000000     -0.000000000000  0.000000000000     -0.000000000000  0.000000000000
  64  42  0.000000000000  0.000000000000      0.000000000000  0.000000000000     -0.000000000000  0.000000000000
  65   1 -0.009342531532  0.000000000000      0.001337579610  0.000000000000     -0.071580568176  0.000000000000
  65   2 -0.032223765120  0.000000000000     -0.155474988611  0.000000000000     -0.001492755035  0.000000000000
  65   3  0.009342531532  0.000000000000     -0.001337579610  0.000000000000     -0.071580568176  0.000000000000
  65   4  0.032223765120  0.000000000000      0.155474988611  0.000000000000     -0.001492755035  0.000000000000
  65   5 -0.009342531532  0.000000000000     -0.001337579610  0.000000000000     -0.071580568176  0.000000000000
  65   6 -0.032223765120  0.000000000000      0.155474988611  0.000000000000     -0.001492755035  0.000000000000
  65   7  0.009342531532  0.000000000000      0.001337579610  0.000000000000     -0.071580568176  0.000000000000
  65   8  0.032223765120  0.000000000000     -0.155474988611  0.000000000000     -0.001492755035  0.000000000000
  65   9 -0.009342531532  0.000000000000      0.001337579610  0.000000000000     -0.071580568176  0.000000000000
  65  10 -0.032223765120  0.000000000000     -0.155474988611  0.000000000000     -0.001492755035  0.000000000000
  65  11  0.009342531532  0.000000000000     -0.001337579610  0.000000000000     -0.071580568176  0.000000000000
  65  12  0.032223765120  0.000000000000      0.155474988611  0.000000000000     -0.001492755035  0.000000000000
  65  13 -0.009342531532  0.000000000000     -0.001337579610  0.000000000000     -0.071580568176  0.000000000000
  65  14 -0.032223765120  0.000000000000      0.155474988611  0.000000000000     -0.001492755035  0.000000000000
  65  15  0.009342531532  0.000000000000      0.001337579610  0.000000000000     -0.071580568176  0.000000000000
  65  16  0.032223765120  0.000000000000     -0.155474988611  0.000000000000     -0.001492755035  0.000000000000
  65  17  0.000000000000  0.000000000000      0.110860296174  0.000000000000     -0.096232874932  0.000000000000
  65  18 -0.000000000000  0.000000000000     -0.110860296174  0.000000000000     -0.096232874932  0.000000000000
  65  19 -0.000000000000  0.000000000000     -0.110860296174  0.000000000000     -0.096232874933  0.000000000000
  65  20 -0.000000000000  0.000000000000      0.110860296174  0.000000000000     -0.096232874933  0.000000000000
  65  21 -0.014189482963  0.000000000000      0.000000000000  0.000000000000      0.058807567791  0.000000000000
  65  22  0.014189482963  0.000000000000      0.000000000000  0.000000000000      0.058807567791  0.000000000000
  65  23 -0.014189482963  0.000000000000      0.000000000000  0.000000000000      0.058807567791  0.000000000000
  65  24  0.014189482963  0.000000000000     -0.000000000000  0.000000000000      0.058807567791  0.000000000000
  65  25  0.000000000000  0.000000000000     -0.049672686904  0.000000000000     -0.284455792664  0.000000000000
  65  26 -0.000000000000  0.000000000000      0.062063280513  0.000000000000      0.186622176545  0.000000000000
  65  27  0.000000000000  0.000000000000      0.049672686904  0.000000000000     -0.284455792664  0.000000000000
  65  28 -0.000000000000  0.000000000000     -0.062063280513  0.000000000000      0.186622176545  0.000000000000
  65  29  0.000000000000  0.000000000000      0.049672686904  0.000000000000     -0.284455792665  0.000000000000
  65  30 -0.000000000000  0.000000000000     -0.062063280513  0.000000000000      0.186622176546  0.000000000000
  65  31 -0.000000000000  0.000000000000     -0.049672686904  0.000000000000     -0.284455792665  0.000000000000
  65  32  0.000000000000  0.000000000000      0.062063280513  0.000000000000      0.186622176546  0.000000000000
  65  33 -0.000000000000  0.000000000000      0.000000000000  0.000000000000     -0.016253710494  0.000000000000
  65  34  0.000000000000  0.000000000000      0.000000000000  0.000000000000     -0.016253710494  0.000000000000
  65  35 -0.000000000000  0.000000000000      0.000000000000  0.000000000000      0.287491515585  0.000000000000
  65  36  0.000000000000  0.000000000000      0.000000000000  0.000000000000      0.287491515586  0.000000000000
  65  37 -0.020109972197  0.000000000000      0.000000000000  0.000000000000      0.003587280172  0.000000000000
  65  38  0.020109972197  0.000000000000     -0.000000000000  0.000000000000      0.003587280172  0.000000000000
  65  39 -0.020109972197  0.000000000000      0.000000000000  0.000000000000      0.003587280172  0.000000000000
  65  40  0.020109972197  0.000000000000      0.000000000000  0.000000000000      0.003587280172  0.000000000000
  65  41 -0.000000000000  0.000000000000     -0.000000000000  0.000000000000      0.000996410838  0.000000000000
  65  42  0.000000000000  0.000000000000      0.000000000000  0.000000000000      0.000996410838  0.000000000000
  66   1 -0.015376367374  0.000000000000      0.000891244969  0.000000000000     -0.064604043563  0.000000000000
  66   2 -0.032181950688  0.000000000000     -0.155545552600  0.000000000000     -0.001735731410  0.000000000000
  66   3  0.015376367374  0.000000000000     -0.000891244969  0.000000000000     -0.064604043563  0.000000000000
  66   4  0.032181950688  0.000000000000      0.155545552600  0.000000000000     -0.001735731410  0.000000000000
  66   5  0.015376367374  0.000000000000      0.000891244969  0.000000000000      0.064604043563  0.000000000000
  66   6  0.032181950688  0.000000000000     -0.155545552599  0.000000000000      0.001735731410  0.000000000000
  66   7 -0.015376367374  0.000000000000     -0.000891244969  0.000000000000      0.064604043563  0.000000000000
  66   8 -0.032181950688  0.000000000000      0.155545552599  0.000000000000      0.001735731410  0.000000000000
  66   9  0.015376367374  0.000000000000     -0.000891244969  0.000000000000      0.064604043563  0.000000000000
  66  10  0.032181950688  0.000000000000      0.155545552599  0.000000000000      0.001735731410  0.000000000000
  66  11 -0.015376367374  0.000000000000      0.000891244969  0.000000000000      0.064604043563  0.000000000000
  66  12 -0.032181950688  0.000000000000     -0.155545552599  0.000000000000      0.001735731410  0.000000000000
  66  13 -0.015376367374  0.000000000000     -0.000891244969  0.000000000000     -0.064604043563  0.000000000000
  66  14 -0.032181950688  0.000000000000      0.155545552600  0.000000000000     -0.001735731410  0.000000000000
  66  15  0.015376367374  0.000000000000      0.000891244969  0.000000000000     -0.064604043563  0.000000000000
  66  16  0.032181950688  0.000000000000     -0.155545552600  0.000000000000     -0.001735731410  0.000000000000
  66  17 -0.000000000000  0.000000000000      0.111270916983  0.000000000000     -0.096960205149  0.000000000000
  66  18 -0.000000000000  0.000000000000     -0.111270916983  0.000000000000     -0.096960205149  0.000000000000
  66  19  0.000000000000  0.000000000000      0.111270916983  0.000000000000      0.096960205149  0.000000000000
  66  20 -0.000000000000  0.000000000000     -0.111270916983  0.000000000000      0.096960205149  0.000000000000
  66  21 -0.015426386859  0.000000000000     -0.000000000000  0.000000000000      0.058170490434  0.000000000000
  66  22  0.015426386859  0.000000000000      0.000000000000  0.000000000000      0.058170490434  0.000000000000
  66  23  0.015426386859  0.000000000000     -0.000000000000  0.000000000000     -0.058170490434  0.000000000000
  66  24 -0.015426386859  0.000000000000     -0.000000000000  0.000000000000     -0.058170490434  0.000000000000
  66  25 -0.000000000000  0.000000000000     -0.050971615460  0.000000000000     -0.287538003059  0.000000000000
  66  26  0.000000000000  0.000000000000      0.061051496002  0.000000000000      0.187252579972  0.000000000000
  66  27 -0.000000000000  0.000000000000      0.050971615460  0.000000000000     -0.287538003059  0.000000000000
  66  28  0.000000000000  0.000000000000     -0.061051496002  0.000000000000      0.187252579972  0.000000000000
  66  29  0.000000000000  0.000000000000     -0.050971615460  0.000000000000      0.287538003058  0.000000000000
  66  30 -0.000000000000  0.000000000000      0.061051496002  0.000000000000     -0.187252579971  0.000000000000
  66  31  0.000000000000  0.000000000000      0.050971615460  0.000000000000      0.287538003058  0.000000000000
  66  32 -0.000000000000  0.000000000000     -0.061051496002  0.000000000000     -0.187252579971  0.000000000000
  66  33  0.000000000000  0.000000000000     -0.000000000000  0.000000000000     -0.030257431089  0.000000000000
  66  34  0.000000000000  0.000000000000      0.000000000000  0.000000000000      0.030257431089  0.000000000000
  66  35 -0.000000000000  0.000000000000      0.000000000000  0.000000000000      0.284517291176  0.000000000000
  66  36 -0.000000000000  0.000000000000     -0.000000000000  0.000000000000     -0.284517291175  0.000000000000
  66  37 -0.014703802503  0.000000000000      0.000000000000  0.000000000000      0.005095835286  0.000000000000
  66  38  0.014703802503  0.000000000000      0.000000000000  0.000000000000      0.005095835286  0.000000000000
  66  39  0.014703802503  0.000000000000     -0.000000000000  0.000000000000     -0.005095835286  0.000000000000
  66  40 -0.014703802503  0.000000000000     -0.000000000000  0.000000000000     -0.005095835286  0.000000000000
  66  41 -0.000000000000  0.000000000000     -0.000000000000  0.000000000000      0.011462247462  0.000000000000
  66  42 -0.000000000000  0.000000000000      0.000000000000  0.000000000000     -0.011462247462  0.000000000000
  67   1 -0.041506608004  0.000000000000     -0.058891163426  0.000000000000      0.151139287348  0.000000000000
  67   2  0.041797226078  0.000000000000     -0.098155855121  0.000000000000      0.120843855293  0.000000000000
  67   3 -0.041506608004  0.000000000000     -0.058891163426  0.000000000000     -0.151139287348  0.000000000000
  67   4  0.041797226078  0.000000000000     -0.098155855121  0.000000000000     -0.120843855293  0.000000000000
  67   5 -0.041506608004  0.000000000000      0.058891163426  0.000000000000      0.151139287348  0.000000000000
  67   6  0.041797226078  0.000000000000      0.098155855121  0.000000000000      0.120843855293  0.000000000000
  67   7 -0.041506608004  0.000000000000      0.058891163426  0.000000000000     -0.151139287348  0.000000000000
  67   8  0.041797226078  0.000000000000      0.098155855121  0.000000000000     -0.120843855293  0.000000000000
  67   9 -0.041506608004  0.000000000000     -0.058891163426  0.000000000000      0.151139287348  0.000000000000
  67  10  0.041797226078  0.000000000000     -0.098155855121  0.000000000000      0.120843855293  0.000000000000
  67  11 -0.041506608004  0.000000000000     -0.058891163426  0.000000000000     -0.151139287348  0.000000000000
  67  12  0.041797226078  0.000000000000     -0.098155855121  0.000000000000     -0.120843855293  0.000000000000
  67  13 -0.041506608004  0.000000000000      0.058891163426  0.000000000000      0.151139287348  0.000000000000
  67  14  0.041797226078  0.000000000000      0.098155855121  0.000000000000      0.120843855293  0.000000000000
  67  15 -0.041506608004  0.000000000000      0.058891163426  0.000000000000     -0.151139287348  0.000000000000
  67  16  0.041797226078  0.000000000000      0.098155855121  0.000000000000     -0.120843855293  0.000000000000
  67  17  0.111660084167  0.000000000000      0.000000000000  0.000000000000     -0.000000000000  0.000000000000
  67  18  0.111660084167  0.000000000000      0.000000000000  0.000000000000      0.000000000000  0.000000000000
  67  19  0.111660084167  0.000000000000     -0.000000000000  0.000000000000     -0.000000000000  0.000000000000
  67  20  0.111660084167  0.000000000000     -0.000000000000  0.000000000000     -0.000000000000  0.000000000000
  67  21  0.048551693693  0.000000000000     -0.000000000000  0.000000000000      0.144943662045  0.000000000000
  67  22  0.048551693693  0.000000000000      0.000000000000  0.000000000000     -0.144943662045  0.000000000000
  67  23  0.048551693693  0.000000000000     -0.000000000000  0.000000000000      0.144943662045  0.000000000000
  67  24  0.048551693693  0.000000000000      0.000000000000  0.000000000000     -0.144943662045  0.000000000000
  67  25  0.237697232901  0.000000000000      0.000000000000  0.000000000000      0.000000000000  0.000000000000
  67  26 -0.186396868384  0.000000000000     -0.000000000000  0.000000000000     -0.000000000000  0.000000000000
  67  27  0.237697232901  0.000000000000      0.000000000000  0.000000000000      0.000000000000  0.000000000000
  67  28 -0.186396868384  0.000000000000      0.000000000000  0.000000000000     -0.000000000000  0.000000000000
  67  29  0.237697232901  0.000000000000      0.000000000000  0.000000000000      0.000000000000  0.000000000000
  67  30 -0.186396868384  0.000000000000     -0.000000000000  0.000000000000     -0.000000000000  0.000000000000
  67  31  0.237697232901  0.000000000000     -0.000000000000  0.000000000000      0.000000000000  0.000000000000
  67  32 -0.186396868384  0.000000000000     -0.000000000000  0.000000000000     -0.000000000000  0.000000000000
  67  33 -0.018969275530  0.000000000000     -0.000000000000  0.000000000000     -0.000000000000  0.000000000000
  67  34 -0.018969275530  0.000000000000     -0.000000000000  0.000000000000      0.000000000000  0.000000000000
  67  35 -0.171253412191  0.000000000000      0.000000000000  0.000000000000     -0.000000000000  0.000000000000
  67  36 -0.171253412191  0.000000000000     -0.000000000000  0.000000000000     -0.000000000000  0.000000000000
  67  37  0.000020606128  0.000000000000     -0.000000000000  0.000000000000      0.001710896475  0.000000000000
  67  38  0.000020606128  0.000000000000      0.000000000000  0.000000000000     -0.001710896475  0.000000000000
  67  39  0.000020606128  0.000000000000      0.000000000000  0.000000000000      0.001710896475  0.000000000000
  67  40  0.000020606128  0.000000000000      0.000000000000  0.000000000000     -0.001710896475  0.000000000000
  67  41  0.008703809290  0.000000000000      0.000000000000  0.000000000000      0.000000000000  0.000000000000
  67  42  0.008703809290  0.000000000000     -0.000000000000  0.000000000000      0.000000000000  0.000000000000
  68   1  0.039118155478  0.000000000000      0.052818276176  0.000000000000     -0.148727639297  0.000000000000
  68   2 -0.043584603897  0.000000000000      0.104025606926  0.000000000000     -0.121811839255  0.000000000000
  68   3  0.039118155478  0.000000000000      0.052818276176  0.000000000000      0.148727639297  0.000000000000
  68   4 -0.043584603897  0.000000000000      0.104025606926  0.000000000000      0.121811839255  0.000000000000
  68   5 -0.039118155478  0.000000000000      0.052818276176  0.000000000000      0.148727639297  0.000000000000
  68   6  0.043584603897  0.000000000000      0.104025606926  0.000000000000      0.121811839255  0.000000000000
  68   7 -0.039118155478  0.000000000000      0.052818276176  0.000000000000     -0.148727639297  0.000000000000
  68   8  0.043584603897  0.000000000000      0.104025606926  0.000000000000     -0.121811839255  0.000000000000
  68   9 -0.039118155478  0.000000000000     -0.052818276176  0.000000000000      0.148727639297  0.000000000000
  68  10  0.043584603897  0.000000000000     -0.104025606926  0.000000000000      0.121811839255  0.000000000000
  68  11 -0.039118155478  0.000000000000     -0.052818276176  0.000000000000     -0.148727639297  0.000000000000
  68  12  0.043584603897  0.000000000000     -0.104025606926  0.000000000000     -0.121811839255  0.000000000000
  68  13  0.039118155478  0.000000000000     -0.052818276176  0.000000000000     -0.148727639297  0.000000000000
  68  14 -0.043584603897  0.000000000000     -0.104025606926  0.000000000000     -0.121811839255  0.000000000000
  68  15  0.039118155478  0.000000000000     -0.052818276176  0.000000000000      0.148727639297  0.000000000000
  68  16 -0.043584603897  0.000000000000     -0.104025606926  0.000000000000      0.121811839255  0.000000000000
  68  17 -0.104606823022  0.000000000000     -0.000000000000  0.000000000000      0.000000000000  0.000000000000
  68  18 -0.104606823022  0.000000000000     -0.000000000000  0.000000000000     -0.000000000000  0.000000000000
  68  19  0.104606823022  0.000000000000     -0.000000000000  0.000000000000     -0.000000000000  0.000000000000
  68  20  0.104606823022  0.000000000000     -0.000000000000  0.000000000000      0.000000000000  0.000000000000
  68  21 -0.047998522035  0.000000000000      0.000000000000  0.000000000000     -0.146648991481  0.000000000000
  68  22 -0.047998522035  0.000000000000     -0.000000000000  0.000000000000      0.146648991481  0.000000000000
  68  23  0.047998522035  0.000000000000     -0.000000000000  0.000000000000      0.146648991481  0.000000000000
  68  24  0.047998522035  0.000000000000      0.000000000000  0.000000000000     -0.146648991481  0.000000000000
  68  25 -0.238031971767  0.000000000000     -0.000000000000  0.000000000000      0.000000000000  0.000000000000
  68  26  0.185893073054  0.000000000000      0.000000000000  0.000000000000     -0.000000000000  0.000000000000
  68  27 -0.238031971767  0.000000000000      0.000000000000  0.000000000000     -0.000000000000  0.000000000000
  68  28  0.185893073054  0.000000000000     -0.000000000000  0.000000000000     -0.000000000000  0.000000000000
  68  29  0.238031971767  0.000000000000     -0.000000000000  0.000000000000     -0.000000000000  0.000000000000
  68  30 -0.185893073054  0.000000000000      0.000000000000  0.000000000000      0.000000000000  0.000000000000
  68  31  0.238031971767  0.000000000000      0.000000000000  0.000000000000     -0.000000000000  0.000000000000
  68  32 -0.185893073054  0.000000000000     -0.000000000000  0.000000000000      0.000000000000  0.000000000000
  68  33  0.047633866492  0.000000000000     -0.000000000000  0.000000000000     -0.000000000000  0.000000000000
  68  34 -0.047633866492  0.000000000000      0.000000000000  0.000000000000     -0.000000000000  0.000000000000
  68  35  0.171325505591  0.000000000000     -0.000000000000  0.000000000000      0.000000000000  0.000000000000
  68  36 -0.171325505591  0.000000000000      0.000000000000  0.000000000000     -0.000000000000  0.000000000000
  68  37 -0.011481403563  0.000000000000      0.000000000000  0.000000000000      0.004596952440  0.000000000000
  68  38 -0.011481403563  0.000000000000     -0.000000000000  0.000000000000     -0.004596952440  0.000000000000
  68  39  0.011481403563  0.000000000000     -0.000000000000  0.000000000000     -0.004596952440  0.000000000000
  68  40  0.011481403563  0.000000000000     -0.000000000000  0.000000000000      0.004596952440  0.000000000000
  68  41 -0.011878737899  0.000000000000      0.000000000000  0.000000000000      0.000000000000  0.000000000000
  68  42  0.011878737899  0.000000000000      0.000000000000  0.000000000000      0.000000000000  0.000000000000
  69   1 -0.012429222278  0.000000000000     -0.288191765783  0.000000000000      0.038888778280  0.000000000000
  69   2  0.028284539461  0.000000000000     -0.080004319058  0.000000000000      0.092660515351  0.000000000000
  69   3  0.012429222278  0.000000000000      0.288191765783  0.000000000000      0.038888778280  0.000000000000
  69   4 -0.028284539461  0.000000000000      0.080004319058  0.000000000000      0.092660515351  0.000000000000
  69   5  0.012429222278  0.000000000000     -0.288191765783  0.000000000000     -0.038888778280  0.000000000000
  69   6 -0.028284539461  0.000000000000     -0.080004319058  0.000000000000     -0.092660515351  0.000000000000
  69   7 -0.012429222278  0.000000000000      0.288191765783  0.000000000000     -0.038888778280  0.000000000000
  69   8  0.028284539461  0.000000000000      0.080004319058  0.000000000000     -0.092660515351  0.000000000000
  69   9 -0.012429222278  0.000000000000     -0.288191765783  0.000000000000      0.038888778280  0.000000000000
  69  10  0.028284539461  0.000000000000     -0.080004319058  0.000000000000      0.092660515351  0.000000000000
  69  11  0.012429222278  0.000000000000      0.288191765783  0.000000000000      0.038888778280  0.000000000000
  69  12 -0.028284539461  0.000000000000      0.080004319058  0.000000000000      0.092660515351  0.000000000000
  69  13  0.012429222278  0.000000000000     -0.288191765783  0.000000000000     -0.038888778280  0.000000000000
  69  14 -0.028284539461  0.000000000000     -0.080004319058  0.000000000000     -0.092660515351  0.000000000000
  69  15 -0.012429222278  0.000000000000      0.288191765783  0.000000000000     -0.038888778280  0.000000000000
  69  16  0.028284539461  0.000000000000      0.080004319058  0.000000000000     -0.092660515351  0.000000000000
  69  17  0.069083295404  0.000000000000      0.000000000000  0.000000000000     -0.000000000000  0.000000000000
  69  18 -0.069083295404  0.000000000000      0.000000000000  0.000000000000      0.000000000000  0.000000000000
  69  19 -0.069083295404  0.000000000000     -0.000000000000  0.000000000000     -0.000000000000  0.000000000000
  69  20  0.069083295404  0.000000000000     -0.000000000000  0.000000000000      0.000000000000  0.000000000000
  69  21 -0.000000000000  0.000000000000      0.111404297154  0.000000000000     -0.000000000000  0.000000000000
  69  22  0.000000000000  0.000000000000     -0.111404297154  0.000000000000      0.000000000000  0.000000000000
  69  23 -0.000000000000  0.000000000000      0.111404297154  0.000000000000      0.000000000000  0.000000000000
  69  24 -0.000000000000  0.000000000000     -0.111404297154  0.000000000000     -0.000000000000  0.000000000000
  69  25  0.090494989873  0.000000000000     -0.000000000000  0.000000000000      0.000000000000  0.000000000000
  69  26 -0.153616691508  0.000000000000      0.000000000000  0.000000000000     -0.000000000000  0.000000000000
  69  27 -0.090494989873  0.000000000000     -0.000000000000  0.000000000000      0.000000000000  0.000000000000
  69  28  0.153616691508  0.000000000000      0.000000000000  0.000000000000     -0.000000000000  0.000000000000
  69  29 -0.090494989873  0.000000000000     -0.000000000000  0.000000000000     -0.000000000000  0.000000000000
  69  30  0.153616691508  0.000000000000      0.000000000000  0.000000000000      0.000000000000  0.000000000000
  69  31  0.090494989873  0.000000000000     -0.000000000000  0.000000000000      0.000000000000  0.000000000000
  69  32 -0.153616691508  0.000000000000      0.000000000000  0.000000000000     -0.000000000000  0.000000000000
  69  33 -0.000000000000  0.000000000000      0.000000000000  0.000000000000     -0.000000000000  0.000000000000
  69  34 -0.000000000000  0.000000000000      0.000000000000  0.000000000000     -0.000000000000  0.000000000000
  69  35  0.000000000000  0.000000000000     -0.000000000000  0.000000000000     -0.000000000000  0.000000000000
  69  36 -0.000000000000  0.000000000000      0.000000000000  0.000000000000     -0.000000000000  0.000000000000
  69  37  0.000000000000  0.000000000000      0.003627955746  0.000000000000     -0.000000000000  0.000000000000
  69  38  0.000000000000  0.000000000000     -0.003627955746  0.000000000000      0.000000000000  0.000000000000
  69  39  0.000000000000  0.000000000000      0.003627955746  0.000000000000     -0.000000000000  0.000000000000
  69  40  0.000000000000  0.000000000000     -0.003627955746  0.000000000000      0.000000000000  0.000000000000
  69  41 -0.000000000000  0.000000000000      0.000000000000  0.000000000000     -0.000000000000  0.000000000000
  69  42 -0.000000000000  0.000000000000      0.000000000000  0.000000000000      0.000000000000  0.000000000000
  70   1  0.011593000460  0.000000000000      0.283102960903  0.000000000000     -0.038312826150  0.000000000000
  70   2 -0.030117439453  0.000000000000      0.065175244100  0.000000000000     -0.098487702775  0.000000000000
  70   3 -0.011593000460  0.000000000000     -0.283102960903  0.000000000000     -0.038312826150  0.000000000000
  70   4  0.030117439453  0.000000000000     -0.065175244100  0.000000000000     -0.098487702775  0.000000000000
  70   5  0.011593000460  0.000000000000     -0.283102960903  0.000000000000     -0.038312826150  0.000000000000
  70   6 -0.030117439453  0.000000000000     -0.065175244100  0.000000000000     -0.098487702775  0.000000000000
  70   7 -0.011593000460  0.000000000000      0.283102960903  0.000000000000     -0.038312826150  0.000000000000
  70   8  0.030117439453  0.000000000000      0.065175244100  0.000000000000     -0.098487702775  0.000000000000
  70   9 -0.011593000460  0.000000000000     -0.283102960903  0.000000000000      0.038312826150  0.000000000000
  70  10  0.030117439453  0.000000000000     -0.065175244100  0.000000000000      0.098487702775  0.000000000000
  70  11  0.011593000460  0.000000000000      0.283102960903  0.000000000000      0.038312826150  0.000000000000
  70  12 -0.030117439453  0.000000000000      0.065175244100  0.000000000000      0.098487702775  0.000000000000
  70  13 -0.011593000460  0.000000000000      0.283102960903  0.000000000000      0.038312826150  0.000000000000
  70  14  0.030117439453  0.000000000000      0.065175244100  0.000000000000      0.098487702775  0.000000000000
  70  15  0.011593000460  0.000000000000     -0.283102960903  0.000000000000      0.038312826150  0.000000000000
  70  16 -0.030117439453  0.000000000000     -0.065175244100  0.000000000000      0.098487702775  0.000000000000
  70  17 -0.093364490159  0.000000000000     -0.000000000000  0.000000000000      0.000000000000  0.000000000000
  70  18  0.093364490159  0.000000000000     -0.000000000000  0.000000000000     -0.000000000000  0.000000000000
  70  19 -0.093364490159  0.000000000000     -0.000000000000  0.000000000000      0.000000000000  0.000000000000
  70  20  0.093364490159  0.000000000000     -0.000000000000  0.000000000000     -0.000000000000  0.000000000000
  70  21 -0.000000000000  0.000000000000     -0.116960143305  0.000000000000      0.000000000000  0.000000000000
  70  22 -0.000000000000  0.000000000000      0.116960143305  0.000000000000     -0.000000000000  0.000000000000
  70  23 -0.000000000000  0.000000000000      0.116960143305  0.000000000000     -0.000000000000  0.000000000000
  70  24 -0.000000000000  0.000000000000     -0.116960143305  0.000000000000     -0.000000000000  0.000000000000
  70  25 -0.090827007254  0.000000000000     -0.000000000000  0.000000000000      0.000000000000  0.000000000000
  70  26  0.161675348423  0.000000000000      0.000000000000  0.000000000000     -0.000000000000  0.000000000000
  70  27  0.090827007254  0.000000000000     -0.000000000000  0.000000000000      0.000000000000  0.000000000000
  70  28 -0.161675348423  0.000000000000      0.000000000000  0.000000000000     -0.000000000000  0.000000000000
  70  29 -0.090827007254  0.000000000000      0.000000000000  0.000000000000      0.000000000000  0.000000000000
  70  30  0.161675348423  0.000000000000     -0.000000000000  0.000000000000      0.000000000000  0.000000000000
  70  31  0.090827007254  0.000000000000      0.000000000000  0.000000000000      0.000000000000  0.000000000000
  70  32 -0.161675348423  0.000000000000      0.000000000000  0.000000000000     -0.000000000000  0.000000000000
  70  33 -0.000000000000  0.000000000000     -0.000000000000  0.000000000000      0.000000000000  0.000000000000
  70  34 -0.000000000000  0.000000000000      0.000000000000  0.000000000000      0.000000000000  0.000000000000
  70  35 -0.000000000000  0.000000000000      0.000000000000  0.000000000000     -0.000000000000  0.000000000000
  70  36 -0.000000000000  0.000000000000      0.000000000000  0.000000000000     -0.000000000000  0.000000000000
  70  37  0.000000000000  0.000000000000     -0.002533645778  0.000000000000     -0.000000000000  0.000000000000
  70  38  0.000000000000  0.000000000000      0.002533645778  0.000000000000      0.000000000000  0.000000000000
  70  39  0.000000000000  0.000000000000      0.002533645778  0.000000000000     -0.000000000000  0.000000000000
  70  40  0.000000000000  0.000000000000     -0.002533645778  0.000000000000      0.000000000000  0.000000000000
  70  41  0.000000000000  0.000000000000      0.000000000000  0.000000000000     -0.000000000000  0.000000000000
  70  42 -0.000000000000  0.000000000000     -0.000000000000  0.000000000000      0.000000000000  0.000000000000
  71   1  0.006933174718  0.000000000000     -0.193132752398  0.000000000000     -0.030374193058  0.000000000000
  71   2  0.002827540240  0.000000000000     -0.055363472766  0.000000000000      0.017358393501  0.000000000000
  71   3  0.006933174718  0.000000000000     -0.193132752398  0.000000000000      0.030374193058  0.000000000000
  71   4  0.002827540240  0.000000000000     -0.055363472766  0.000000000000     -0.017358393501  0.000000000000
  71   5  0.006933174718  0.000000000000      0.193132752398  0.000000000000     -0.030374193058  0.000000000000
  71   6  0.002827540240  0.000000000000      0.055363472766  0.000000000000      0.017358393501  0.000000000000
  71   7  0.006933174718  0.000000000000      0.193132752398  0.000000000000      0.030374193058  0.000000000000
  71   8  0.002827540240  0.000000000000      0.055363472766  0.000000000000     -0.017358393501  0.000000000000
  71   9  0.006933174718  0.000000000000     -0.193132752398  0.000000000000     -0.030374193058  0.000000000000
  71  10  0.002827540240  0.000000000000     -0.055363472766  0.000000000000      0.017358393501  0.000000000000
  71  11  0.006933174718  0.000000000000     -0.193132752398  0.000000000000      0.030374193058  0.000000000000
  71  12  0.002827540240  0.000000000000     -0.055363472766  0.000000000000     -0.017358393501  0.000000000000
  71  13  0.006933174718  0.000000000000      0.193132752398  0.000000000000     -0.030374193058  0.000000000000
  71  14  0.002827540240  0.000000000000      0.055363472766  0.000000000000      0.017358393501  0.000000000000
  71  15  0.006933174718  0.000000000000      0.193132752398  0.000000000000      0.030374193058  0.000000000000
  71  16  0.002827540240  0.000000000000      0.055363472766  0.000000000000     -0.017358393501  0.000000000000
  71  17 -0.038539409885  0.000000000000      0.000000000000  0.000000000000     -0.000000000000  0.000000000000
  71  18 -0.038539409885  0.000000000000      0.000000000000  0.000000000000      0.000000000000  0.000000000000
  71  19 -0.038539409885  0.000000000000      0.000000000000  0.000000000000      0.000000000000  0.000000000000
  71  20 -0.038539409885  0.000000000000     -0.000000000000  0.000000000000      0.000000000000  0.000000000000
  71  21  0.010908736614  0.000000000000     -0.000000000000  0.000000000000     -0.077263853894  0.000000000000
  71  22  0.010908736614  0.000000000000     -0.000000000000  0.000000000000      0.077263853894  0.000000000000
  71  23  0.010908736614  0.000000000000     -0.000000000000  0.000000000000     -0.077263853894  0.000000000000
  71  24  0.010908736614  0.000000000000     -0.000000000000  0.000000000000      0.077263853894  0.000000000000
  71  25 -0.030366774435  0.000000000000      0.000000000000  0.000000000000     -0.000000000000  0.000000000000
  71  26 -0.035338555527  0.000000000000     -0.000000000000  0.000000000000      0.000000000000  0.000000000000
  71  27 -0.030366774435  0.000000000000      0.000000000000  0.000000000000      0.000000000000  0.000000000000
  71  28 -0.035338555527  0.000000000000     -0.000000000000  0.000000000000     -0.000000000000  0.000000000000
  71  29 -0.030366774435  0.000000000000      0.000000000000  0.000000000000     -0.000000000000  0.000000000000
  71  30 -0.035338555527  0.000000000000     -0.000000000000  0.000000000000      0.000000000000  0.000000000000
  71  31 -0.030366774435  0.000000000000      0.000000000000  0.000000000000     -0.000000000000  0.000000000000
  71  32 -0.035338555527  0.000000000000     -0.000000000000  0.000000000000     -0.000000000000  0.000000000000
  71  33  0.470505813605  0.000000000000     -0.000000000000  0.000000000000     -0.000000000000  0.000000000000
  71  34  0.470505813605  0.000000000000     -0.000000000000  0.000000000000      0.000000000000  0.000000000000
  71  35  0.095194501966  0.000000000000      0.000000000000  0.000000000000     -0.000000000000  0.000000000000
  71  36  0.095194501966  0.000000000000      0.000000000000  0.000000000000      0.000000000000  0.000000000000
  71  37 -0.179888377564  0.000000000000      0.000000000000  0.000000000000      0.089828250257  0.000000000000
  71  38 -0.179888377564  0.000000000000     -0.000000000000  0.000000000000     -0.089828250257  0.000000000000
  71  39 -0.179888377564  0.000000000000     -0.000000000000  0.000000000000      0.089828250257  0.000000000000
  71  40 -0.179888377564  0.000000000000      0.000000000000  0.000000000000     -0.089828250257  0.000000000000
  71  41 -0.051314109352  0.000000000000      0.000000000000  0.000000000000      0.000000000000  0.000000000000
  71  42 -0.051314109352  0.000000000000      0.000000000000  0.000000000000     -0.000000000000  0.000000000000
  72   1 -0.005326211656  0.000000000000      0.190357683246  0.000000000000      0.026614395818  0.000000000000
  72   2 -0.007351762094  0.000000000000      0.022020226715  0.000000000000     -0.033375887983  0.000000000000
  72   3 -0.005326211656  0.000000000000      0.190357683246  0.000000000000     -0.026614395818  0.000000000000
  72   4 -0.007351762094  0.000000000000      0.022020226715  0.000000000000      0.033375887983  0.000000000000
  72   5  0.005326211656  0.000000000000      0.190357683246  0.000000000000     -0.026614395818  0.000000000000
  72   6  0.007351762094  0.000000000000      0.022020226715  0.000000000000      0.033375887983  0.000000000000
  72   7  0.005326211656  0.000000000000      0.190357683246  0.000000000000      0.026614395818  0.000000000000
  72   8  0.007351762094  0.000000000000      0.022020226715  0.000000000000     -0.033375887983  0.000000000000
  72   9  0.005326211656  0.000000000000     -0.190357683246  0.000000000000     -0.026614395818  0.000000000000
  72  10  0.007351762094  0.000000000000     -0.022020226715  0.000000000000      0.033375887983  0.000000000000
  72  11  0.005326211656  0.000000000000     -0.190357683246  0.000000000000      0.026614395818  0.000000000000
  72  12  0.007351762094  0.000000000000     -0.022020226715  0.000000000000     -0.033375887983  0.000000000000
  72  13 -0.005326211656  0.000000000000     -0.190357683246  0.000000000000      0.026614395818  0.000000000000
  72  14 -0.007351762094  0.000000000000     -0.022020226715  0.000000000000     -0.033375887983  0.000000000000
  72  15 -0.005326211656  0.000000000000     -0.190357683246  0.000000000000     -0.026614395818  0.000000000000
  72  16 -0.007351762094  0.000000000000     -0.022020226715  0.000000000000      0.033375887983  0.000000000000
  72  17 -0.023427691695  0.000000000000     -0.000000000000  0.000000000000      0.000000000000  0.000000000000
  72  18 -0.023427691695  0.000000000000     -0.000000000000  0.000000000000     -0.000000000000  0.000000000000
  72  19  0.023427691695  0.000000000000      0.000000000000  0.000000000000      0.000000000000  0.000000000000
  72  20  0.023427691695  0.000000000000     -0.000000000000  0.000000000000      0.000000000000  0.000000000000
  72  21 -0.012835509089  0.000000000000     -0.000000000000  0.000000000000      0.072215194425  0.000000000000
  72  22 -0.012835509089  0.000000000000      0.000000000000  0.000000000000     -0.072215194425  0.000000000000
  72  23  0.012835509089  0.000000000000     -0.000000000000  0.000000000000     -0.072215194425  0.000000000000
  72  24  0.012835509089  0.000000000000     -0.000000000000  0.000000000000      0.072215194425  0.000000000000
  72  25  0.026518501277  0.000000000000     -0.000000000000  0.000000000000      0.000000000000  0.000000000000
  72  26  0.055827275238  0.000000000000     -0.000000000000  0.000000000000     -0.000000000000  0.000000000000
  72  27  0.026518501277  0.000000000000     -0.000000000000  0.000000000000     -0.000000000000  0.000000000000
  72  28  0.055827275238  0.000000000000      0.000000000000  0.000000000000      0.000000000000  0.000000000000
  72  29 -0.026518501277  0.000000000000     -0.000000000000  0.000000000000     -0.000000000000  0.000000000000
  72  30 -0.055827275238  0.000000000000      0.000000000000  0.000000000000     -0.000000000000  0.000000000000
  72  31 -0.026518501277  0.000000000000      0.000000000000  0.000000000000      0.000000000000  0.000000000000
  72  32 -0.055827275238  0.000000000000     -0.000000000000  0.000000000000      0.000000000000  0.000000000000
  72  33 -0.480902273168  0.000000000000      0.000000000000  0.000000000000     -0.000000000000  0.000000000000
  72  34  0.480902273168  0.000000000000      0.000000000000  0.000000000000      0.000000000000  0.000000000000
  72  35 -0.086043254502  0.000000000000     -0.000000000000  0.000000000000     -0.000000000000  0.000000000000
  72  36  0.086043254502  0.000000000000     -0.000000000000  0.000000000000     -0.000000000000  0.000000000000
  72  37  0.184053055654  0.000000000000     -0.000000000000  0.000000000000     -0.091713401212  0.000000000000
  72  38  0.184053055654  0.000000000000     -0.000000000000  0.000000000000      0.091713401212  0.000000000000
  72  39 -0.184053055654  0.000000000000     -0.000000000000  0.000000000000      0.091713401212  0.000000000000
  72  40 -0.184053055654  0.000000000000     -0.000000000000  0.000000000000     -0.091713401212  0.000000000000
  72  41  0.052499278710  0.000000000000      0.000000000000  0.000000000000      0.000000000000  0.000000000000
  72  42 -0.052499278710  0.000000000000     -0.000000000000  0.000000000000     -0.000000000000  0.000000000000
  73   1  0.025654401087  0.000000000000     -0.054129205289  0.000000000000     -0.034963853893  0.000000000000
  73   2  0.032391560961  0.000000000000     -0.054311521675  0.000000000000      0.030674413330  0.000000000000
  73   3 -0.025654401087  0.000000000000      0.054129205289  0.000000000000     -0.034963853893  0.000000000000
  73   4 -0.032391560961  0.000000000000      0.054311521675  0.000000000000      0.030674413330  0.000000000000
  73   5 -0.025654401090  0.000000000000     -0.054129205293  0.000000000000      0.034963853898  0.000000000000
  73   6 -0.032391560962  0.000000000000     -0.054311521669  0.000000000000     -0.030674413332  0.000000000000
  73   7  0.025654401090  0.000000000000      0.054129205293  0.000000000000      0.034963853898  0.000000000000
  73   8  0.032391560962  0.000000000000      0.054311521669  0.000000000000     -0.030674413332  0.000000000000
  73   9 -0.025654401090  0.000000000000      0.054129205293  0.000000000000      0.034963853898  0.000000000000
  73  10 -0.032391560962  0.000000000000      0.054311521669  0.000000000000     -0.030674413332  0.000000000000
  73  11  0.025654401090  0.000000000000     -0.054129205293  0.000000000000      0.034963853898  0.000000000000
  73  12  0.032391560962  0.000000000000     -0.054311521669  0.000000000000     -0.030674413332  0.000000000000
  73  13  0.025654401087  0.000000000000      0.054129205289  0.000000000000     -0.034963853893  0.000000000000
  73  14  0.032391560961  0.000000000000      0.054311521675  0.000000000000      0.030674413330  0.000000000000
  73  15 -0.025654401087  0.000000000000     -0.054129205289  0.000000000000     -0.034963853893  0.000000000000
  73  16 -0.032391560961  0.000000000000     -0.054311521675  0.000000000000      0.030674413330  0.000000000000
  73  17  0.000000000000  0.000000000000     -0.042642124426  0.000000000000      0.069961582310  0.000000000000
  73  18  0.000000000000  0.000000000000      0.042642124426  0.000000000000      0.069961582310  0.000000000000
  73  19 -0.000000000000  0.000000000000     -0.042642124423  0.000000000000     -0.069961582303  0.000000000000
  73  20 -0.000000000000  0.000000000000      0.042642124423  0.000000000000     -0.069961582303  0.000000000000
  73  21  0.045972810372  0.000000000000      0.000000000000  0.000000000000      0.081887249858  0.000000000000
  73  22 -0.045972810372  0.000000000000      0.000000000000  0.000000000000      0.081887249858  0.000000000000
  73  23 -0.045972810377  0.000000000000     -0.000000000000  0.000000000000     -0.081887249867  0.000000000000
  73  24  0.045972810377  0.000000000000     -0.000000000000  0.000000000000     -0.081887249867  0.000000000000
  73  25 -0.000000000000  0.000000000000      0.040059153721  0.000000000000      0.024477420622  0.000000000000
  73  26 -0.000000000000  0.000000000000      0.039908480903  0.000000000000     -0.049840667336  0.000000000000
  73  27 -0.000000000000  0.000000000000     -0.040059153721  0.000000000000      0.024477420622  0.000000000000
  73  28 -0.000000000000  0.000000000000     -0.039908480903  0.000000000000     -0.049840667336  0.000000000000
  73  29 -0.000000000000  0.000000000000      0.040059153725  0.000000000000     -0.024477420623  0.000000000000
  73  30  0.000000000000  0.000000000000      0.039908480898  0.000000000000      0.049840667334  0.000000000000
  73  31  0.000000000000  0.000000000000     -0.040059153725  0.000000000000     -0.024477420623  0.000000000000
  73  32  0.000000000000  0.000000000000     -0.039908480898  0.000000000000      0.049840667334  0.000000000000
  73  33  0.000000000000  0.000000000000      0.000000000000  0.000000000000     -0.538110191058  0.000000000000
  73  34  0.000000000000  0.000000000000      0.000000000000  0.000000000000      0.538110191119  0.000000000000
  73  35  0.000000000000  0.000000000000     -0.000000000000  0.000000000000     -0.045371570579  0.000000000000
  73  36 -0.000000000000  0.000000000000      0.000000000000  0.000000000000      0.045371570583  0.000000000000
  73  37 -0.078721710583  0.000000000000     -0.000000000000  0.000000000000      0.107898298412  0.000000000000
  73  38  0.078721710583  0.000000000000     -0.000000000000  0.000000000000      0.107898298412  0.000000000000
  73  39  0.078721710592  0.000000000000     -0.000000000000  0.000000000000     -0.107898298424  0.000000000000
  73  40 -0.078721710592  0.000000000000      0.000000000000  0.000000000000     -0.107898298424  0.000000000000
  73  41 -0.000000000000  0.000000000000      0.000000000000  0.000000000000      0.300122269367  0.000000000000
  73  42  0.000000000000  0.000000000000      0.000000000000  0.000000000000     -0.300122269401  0.000000000000
  74   1 -0.026450334361  0.000000000000      0.032299668672  0.000000000000      0.040768981795  0.000000000000
  74   2 -0.005390553943  0.000000000000     -0.051432382916  0.000000000000     -0.015156680958  0.000000000000
  74   3  0.026450334361  0.000000000000     -0.032299668672  0.000000000000      0.040768981795  0.000000000000
  74   4  0.005390553943  0.000000000000      0.051432382916  0.000000000000     -0.015156680958  0.000000000000
  74   5 -0.026450334358  0.000000000000     -0.032299668666  0.000000000000      0.040768981791  0.000000000000
  74   6 -0.005390553939  0.000000000000      0.051432382922  0.000000000000     -0.015156680955  0.000000000000
  74   7  0.026450334358  0.000000000000      0.032299668666  0.000000000000      0.040768981791  0.000000000000
  74   8  0.005390553939  0.000000000000     -0.051432382922  0.000000000000     -0.015156680955  0.000000000000
  74   9 -0.026450334358  0.000000000000      0.032299668666  0.000000000000      0.040768981791  0.000000000000
  74  10 -0.005390553939  0.000000000000     -0.051432382922  0.000000000000     -0.015156680955  0.000000000000
  74  11  0.026450334358  0.000000000000     -0.032299668666  0.000000000000      0.040768981791  0.000000000000
  74  12  0.005390553939  0.000000000000      0.051432382922  0.000000000000     -0.015156680955  0.000000000000
  74  13 -0.026450334361  0.000000000000     -0.032299668672  0.000000000000      0.040768981795  0.000000000000
  74  14 -0.005390553943  0.000000000000      0.051432382916  0.000000000000     -0.015156680958  0.000000000000
  74  15  0.026450334361  0.000000000000      0.032299668672  0.000000000000      0.040768981795  0.000000000000
  74  16  0.005390553943  0.000000000000     -0.051432382916  0.000000000000     -0.015156680958  0.000000000000
  74  17 -0.000000000000  0.000000000000     -0.029140292337  0.000000000000      0.060157150272  0.000000000000
  74  18 -0.000000000000  0.000000000000      0.029140292337  0.000000000000      0.060157150272  0.000000000000
  74  19  0.000000000000  0.000000000000      0.029140292342  0.000000000000      0.060157150280  0.000000000000
  74  20  0.000000000000  0.000000000000     -0.029140292342  0.000000000000      0.060157150280  0.000000000000
  74  21 -0.047479464029  0.000000000000     -0.000000000000  0.000000000000     -0.083540844210  0.000000000000
  74  22  0.047479464029  0.000000000000     -0.000000000000  0.000000000000     -0.083540844210  0.000000000000
  74  23 -0.047479464024  0.000000000000      0.000000000000  0.000000000000     -0.083540844200  0.000000000000
  74  24  0.047479464024  0.000000000000      0.000000000000  0.000000000000     -0.083540844200  0.000000000000
  74  25  0.000000000000  0.000000000000     -0.033540706254  0.000000000000     -0.006193165701  0.000000000000
  74  26 -0.000000000000  0.000000000000      0.046679208786  0.000000000000     -0.015642372878  0.000000000000
  74  27  0.000000000000  0.000000000000      0.033540706254  0.000000000000     -0.006193165701  0.000000000000
  74  28  0.000000000000  0.000000000000     -0.046679208786  0.000000000000     -0.015642372878  0.000000000000
  74  29  0.000000000000  0.000000000000      0.033540706249  0.000000000000     -0.006193165698  0.000000000000
  74  30 -0.000000000000  0.000000000000     -0.046679208791  0.000000000000     -0.015642372883  0.000000000000
  74  31 -0.000000000000  0.000000000000     -0.033540706249  0.000000000000     -0.006193165698  0.000000000000
  74  32 -0.000000000000  0.000000000000      0.046679208791  0.000000000000     -0.015642372883  0.000000000000
  74  33 -0.000000000000  0.000000000000      0.000000000000  0.000000000000      0.553180469824  0.000000000000
  74  34 -0.000000000000  0.000000000000     -0.000000000000  0.000000000000      0.553180469764  0.000000000000
  74  35 -0.000000000000  0.000000000000      0.000000000000  0.000000000000      0.037667578853  0.000000000000
  74  36  0.000000000000  0.000000000000     -0.000000000000  0.000000000000      0.037667578848  0.000000000000
  74  37  0.081818479488  0.000000000000      0.000000000000  0.000000000000     -0.110556379126  0.000000000000
  74  38 -0.081818479488  0.000000000000     -0.000000000000  0.000000000000     -0.110556379126  0.000000000000
  74  39  0.081818479480  0.000000000000     -0.000000000000  0.000000000000     -0.110556379114  0.000000000000
  74  40 -0.081818479480  0.000000000000     -0.000000000000  0.000000000000     -0.110556379114  0.000000000000
  74  41  0.000000000000  0.000000000000     -0.000000000000  0.000000000000     -0.308099862125  0.000000000000
  74  42 -0.000000000000  0.000000000000     -0.000000000000  0.000000000000     -0.308099862092  0.000000000000
  75   1 -0.004322245654  0.000000000000     -0.284065473170  0.000000000000     -0.007166967187  0.000000000000
  75   2  0.061484511372  0.000000000000      0.002120125594  0.000000000000      0.066836450663  0.000000000000
  75   3 -0.004322245654  0.000000000000     -0.284065473170  0.000000000000      0.007166967187  0.000000000000
  75   4  0.061484511372  0.000000000000      0.002120125594  0.000000000000     -0.066836450663  0.000000000000
  75   5 -0.004322245654  0.000000000000      0.284065473170  0.000000000000     -0.007166967187  0.000000000000
  75   6  0.061484511372  0.000000000000     -0.002120125594  0.000000000000      0.066836450663  0.000000000000
  75   7 -0.004322245654  0.000000000000      0.284065473170  0.000000000000      0.007166967187  0.000000000000
  75   8  0.061484511372  0.000000000000     -0.002120125594  0.000000000000     -0.066836450663  0.000000000000
  75   9  0.004322245654  0.000000000000      0.284065473170  0.000000000000      0.007166967187  0.000000000000
  75  10 -0.061484511372  0.000000000000     -0.002120125594  0.000000000000     -0.066836450663  0.000000000000
  75  11  0.004322245654  0.000000000000      0.284065473170  0.000000000000     -0.007166967187  0.000000000000
  75  12 -0.061484511372  0.000000000000     -0.002120125594  0.000000000000      0.066836450663  0.000000000000
  75  13  0.004322245654  0.000000000000     -0.284065473170  0.000000000000      0.007166967187  0.000000000000
  75  14 -0.061484511372  0.000000000000      0.002120125594  0.000000000000     -0.066836450663  0.000000000000
  75  15  0.004322245654  0.000000000000     -0.284065473170  0.000000000000     -0.007166967187  0.000000000000
  75  16 -0.061484511372  0.000000000000      0.002120125594  0.000000000000      0.066836450663  0.000000000000
  75  17 -0.000000000000  0.000000000000     -0.064282832269  0.000000000000      0.057729135128  0.000000000000
  75  18 -0.000000000000  0.000000000000     -0.064282832269  0.000000000000     -0.057729135128  0.000000000000
  75  19 -0.000000000000  0.000000000000      0.064282832269  0.000000000000      0.057729135128  0.000000000000
  75  20 -0.000000000000  0.000000000000      0.064282832269  0.000000000000     -0.057729135128  0.000000000000
  75  21  0.000000000000  0.000000000000     -0.103461475675  0.000000000000      0.000000000000  0.000000000000
  75  22 -0.000000000000  0.000000000000     -0.103461475675  0.000000000000      0.000000000000  0.000000000000
  75  23  0.000000000000  0.000000000000      0.103461475675  0.000000000000      0.000000000000  0.000000000000
  75  24  0.000000000000  0.000000000000      0.103461475675  0.000000000000     -0.000000000000  0.000000000000
  75  25 -0.000000000000  0.000000000000      0.205568705494  0.000000000000      0.009789461767  0.000000000000
  75  26 -0.000000000000  0.000000000000     -0.031607434611  0.000000000000     -0.091480433135  0.000000000000
  75  27 -0.000000000000  0.000000000000      0.205568705494  0.000000000000     -0.009789461767  0.000000000000
  75  28  0.000000000000  0.000000000000     -0.031607434611  0.000000000000      0.091480433135  0.000000000000
  75  29  0.000000000000  0.000000000000     -0.205568705494  0.000000000000      0.009789461767  0.000000000000
  75  30  0.000000000000  0.000000000000      0.031607434611  0.000000000000     -0.091480433135  0.000000000000
  75  31  0.000000000000  0.000000000000     -0.205568705494  0.000000000000     -0.009789461767  0.000000000000
  75  32  0.000000000000  0.000000000000      0.031607434611  0.000000000000      0.091480433135  0.000000000000
  75  33  0.000000000000  0.000000000000     -0.001427472265  0.000000000000     -0.000000000000  0.000000000000
  75  34  0.000000000000  0.000000000000      0.001427472265  0.000000000000     -0.000000000000  0.000000000000
  75  35  0.000000000000  0.000000000000      0.064382855817  0.000000000000     -0.000000000000  0.000000000000
  75  36 -0.000000000000  0.000000000000     -0.064382855817  0.000000000000      0.000000000000  0.000000000000
  75  37 -0.000000000000  0.000000000000      0.002153037447  0.000000000000      0.000000000000  0.000000000000
  75  38  0.000000000000  0.000000000000      0.002153037447  0.000000000000      0.000000000000  0.000000000000
  75  39 -0.000000000000  0.000000000000     -0.002153037447  0.000000000000      0.000000000000  0.000000000000
  75  40 -0.000000000000  0.000000000000     -0.002153037447  0.000000000000     -0.000000000000  0.000000000000
  75  41 -0.000000000000  0.000000000000      0.000544500344  0.000000000000      0.000000000000  0.000000000000
  75  42 -0.000000000000  0.000000000000     -0.000544500344  0.000000000000      0.000000000000  0.000000000000
  76   1 -0.006945269722  0.000000000000     -0.284739325964  0.000000000000     -0.002532830401  0.000000000000
  76   2  0.045996596291  0.000000000000     -0.013958646504  0.000000000000      0.043505571896  0.000000000000
  76   3 -0.006945269722  0.000000000000     -0.284739325964  0.000000000000      0.002532830401  0.000000000000
  76   4  0.045996596291  0.000000000000     -0.013958646504  0.000000000000     -0.043505571896  0.000000000000
  76   5  0.006945269722  0.000000000000     -0.284739325964  0.000000000000      0.002532830401  0.000000000000
  76   6 -0.045996596291  0.000000000000     -0.013958646504  0.000000000000     -0.043505571896  0.000000000000
  76   7  0.006945269722  0.000000000000     -0.284739325964  0.000000000000     -0.002532830401  0.000000000000
  76   8 -0.045996596291  0.000000000000     -0.013958646504  0.000000000000      0.043505571896  0.000000000000
  76   9 -0.006945269722  0.000000000000     -0.284739325964  0.000000000000     -0.002532830401  0.000000000000
  76  10  0.045996596291  0.000000000000     -0.013958646504  0.000000000000      0.043505571896  0.000000000000
  76  11 -0.006945269722  0.000000000000     -0.284739325964  0.000000000000      0.002532830401  0.000000000000
  76  12  0.045996596291  0.000000000000     -0.013958646504  0.000000000000     -0.043505571896  0.000000000000
  76  13  0.006945269722  0.000000000000     -0.284739325964  0.000000000000      0.002532830401  0.000000000000
  76  14 -0.045996596291  0.000000000000     -0.013958646504  0.000000000000     -0.043505571896  0.000000000000
  76  15  0.006945269722  0.000000000000     -0.284739325964  0.000000000000     -0.002532830401  0.000000000000
  76  16 -0.045996596291  0.000000000000     -0.013958646504  0.000000000000      0.043505571896  0.000000000000
  76  17  0.000000000000  0.000000000000     -0.079307467082  0.000000000000      0.087143773966  0.000000000000
  76  18 -0.000000000000  0.000000000000     -0.079307467082  0.000000000000     -0.087143773966  0.000000000000
  76  19 -0.000000000000  0.000000000000     -0.079307467082  0.000000000000     -0.087143773966  0.000000000000
  76  20  0.000000000000  0.000000000000     -0.079307467082  0.000000000000      0.087143773966  0.000000000000
  76  21 -0.000000000000  0.000000000000     -0.111779552029  0.000000000000      0.000000000000  0.000000000000
  76  22 -0.000000000000  0.000000000000     -0.111779552029  0.000000000000     -0.000000000000  0.000000000000
  76  23  0.000000000000  0.000000000000     -0.111779552029  0.000000000000      0.000000000000  0.000000000000
  76  24  0.000000000000  0.000000000000     -0.111779552029  0.000000000000     -0.000000000000  0.000000000000
  76  25  0.000000000000  0.000000000000      0.205010140576  0.000000000000      0.013182965407  0.000000000000
  76  26 -0.000000000000  0.000000000000     -0.016096223814  0.000000000000     -0.090216736450  0.000000000000
  76  27 -0.000000000000  0.000000000000      0.205010140576  0.000000000000     -0.013182965407  0.000000000000
  76  28  0.000000000000  0.000000000000     -0.016096223814  0.000000000000      0.090216736450  0.000000000000
  76  29  0.000000000000  0.000000000000      0.205010140576  0.000000000000     -0.013182965407  0.000000000000
  76  30  0.000000000000  0.000000000000     -0.016096223814  0.000000000000      0.090216736450  0.000000000000
  76  31  0.000000000000  0.000000000000      0.205010140576  0.000000000000      0.013182965407  0.000000000000
  76  32  0.000000000000  0.000000000000     -0.016096223814  0.000000000000     -0.090216736450  0.000000000000
  76  33 -0.000000000000  0.000000000000     -0.001397765507  0.000000000000      0.000000000000  0.000000000000
  76  34  0.000000000000  0.000000000000     -0.001397765507  0.000000000000     -0.000000000000  0.000000000000
  76  35 -0.000000000000  0.000000000000      0.068458772804  0.000000000000      0.000000000000  0.000000000000
  76  36 -0.000000000000  0.000000000000      0.068458772804  0.000000000000     -0.000000000000  0.000000000000
  76  37  0.000000000000  0.000000000000      0.002396135293  0.000000000000     -0.000000000000  0.000000000000
  76  38  0.000000000000  0.000000000000      0.002396135293  0.000000000000      0.000000000000  0.000000000000
  76  39 -0.000000000000  0.000000000000      0.002396135293  0.000000000000      0.000000000000  0.000000000000
  76  40 -0.000000000000  0.000000000000      0.002396135293  0.000000000000      0.000000000000  0.000000000000
  76  41  0.000000000000  0.000000000000      0.001844577813  0.000000000000     -0.000000000000  0.000000000000
  76  42  0.000000000000  0.000000000000      0.001844577813  0.000000000000      0.000000000000  0.000000000000
  77   1 -0.006582829161  0.000000000000      0.239599348762  0.000000000000      0.045026981465  0.000000000000
  77   2 -0.007456414437  0.000000000000      0.008912084891  0.000000000000     -0.032301232842  0.000000000000
  77   3 -0.006582829161  0.000000000000      0.239599348762  0.000000000000     -0.045026981465  0.000000000000
  77   4 -0.007456414437  0.000000000000      0.008912084891  0.000000000000      0.032301232842  0.000000000000
  77   5  0.006582829161  0.000000000000      0.239599348762  0.000000000000     -0.045026981465  0.000000000000
  77   6  0.007456414437  0.000000000000      0.008912084891  0.000000000000      0.032301232842  0.000000000000
  77   7  0.006582829161  0.000000000000      0.239599348762  0.000000000000      0.045026981465  0.000000000000
  77   8  0.007456414437  0.000000000000      0.008912084891  0.000000000000     -0.032301232842  0.000000000000
  77   9  0.006582829161  0.000000000000     -0.239599348762  0.000000000000     -0.045026981465  0.000000000000
  77  10  0.007456414437  0.000000000000     -0.008912084891  0.000000000000      0.032301232842  0.000000000000
  77  11  0.006582829161  0.000000000000     -0.239599348762  0.000000000000      0.045026981465  0.000000000000
  77  12  0.007456414437  0.000000000000     -0.008912084891  0.000000000000     -0.032301232842  0.000000000000
  77  13 -0.006582829161  0.000000000000     -0.239599348762  0.000000000000      0.045026981465  0.000000000000
  77  14 -0.007456414437  0.000000000000     -0.008912084891  0.000000000000     -0.032301232842  0.000000000000
  77  15 -0.006582829161  0.000000000000     -0.239599348762  0.000000000000     -0.045026981465  0.000000000000
  77  16 -0.007456414437  0.000000000000     -0.008912084891  0.000000000000      0.032301232842  0.000000000000
  77  17 -0.041683527622  0.000000000000     -0.000000000000  0.000000000000      0.000000000000  0.000000000000
  77  18 -0.041683527622  0.000000000000     -0.000000000000  0.000000000000     -0.000000000000  0.000000000000
  77  19  0.041683527622  0.000000000000     -0.000000000000  0.000000000000     -0.000000000000  0.000000000000
  77  20  0.041683527622  0.000000000000      0.000000000000  0.000000000000     -0.000000000000  0.000000000000
  77  21  0.030509782264  0.000000000000     -0.000000000000  0.000000000000      0.105753196074  0.000000000000
  77  22  0.030509782264  0.000000000000     -0.000000000000  0.000000000000     -0.105753196074  0.000000000000
  77  23 -0.030509782264  0.000000000000     -0.000000000000  0.000000000000     -0.105753196074  0.000000000000
  77  24 -0.030509782264  0.000000000000      0.000000000000  0.000000000000      0.105753196074  0.000000000000
  77  25  0.056666734419  0.000000000000      0.000000000000  0.000000000000      0.000000000000  0.000000000000
  77  26  0.059676234847  0.000000000000      0.000000000000  0.000000000000     -0.000000000000  0.000000000000
  77  27  0.056666734419  0.000000000000      0.000000000000  0.000000000000      0.000000000000  0.000000000000
  77  28  0.059676234847  0.000000000000      0.000000000000  0.000000000000      0.000000000000  0.000000000000
  77  29 -0.056666734419  0.000000000000      0.000000000000  0.000000000000      0.000000000000  0.000000000000
  77  30 -0.059676234847  0.000000000000     -0.000000000000  0.000000000000     -0.000000000000  0.000000000000
  77  31 -0.056666734419  0.000000000000     -0.000000000000  0.000000000000      0.000000000000  0.000000000000
  77  32 -0.059676234847  0.000000000000     -0.000000000000  0.000000000000      0.000000000000  0.000000000000
  77  33  0.352866025574  0.000000000000     -0.000000000000  0.000000000000     -0.000000000000  0.000000000000
  77  34 -0.352866025574  0.000000000000     -0.000000000000  0.000000000000     -0.000000000000  0.000000000000
  77  35 -0.202289824033  0.000000000000      0.000000000000  0.000000000000     -0.000000000000  0.000000000000
  77  36  0.202289824033  0.000000000000     -0.000000000000  0.000000000000     -0.000000000000  0.000000000000
  77  37 -0.141918596493  0.000000000000     -0.000000000000  0.000000000000      0.067296452821  0.000000000000
  77  38 -0.141918596493  0.000000000000      0.000000000000  0.000000000000     -0.067296452821  0.000000000000
  77  39  0.141918596493  0.000000000000      0.000000000000  0.000000000000     -0.067296452821  0.000000000000
  77  40  0.141918596493  0.000000000000      0.000000000000  0.000000000000      0.067296452821  0.000000000000
  77  41 -0.036715558039  0.000000000000     -0.000000000000  0.000000000000      0.000000000000  0.000000000000
  77  42  0.036715558039  0.000000000000      0.000000000000  0.000000000000      0.000000000000  0.000000000000
  78   1 -0.005840320676  0.000000000000      0.238713082467  0.000000000000      0.041826547399  0.000000000000
  78   2 -0.008510909303  0.000000000000      0.016723164602  0.000000000000     -0.034052294081  0.000000000000
  78   3 -0.005840320676  0.000000000000      0.238713082467  0.000000000000     -0.041826547399  0.000000000000
  78   4 -0.008510909303  0.000000000000      0.016723164602  0.000000000000      0.034052294081  0.000000000000
  78   5 -0.005840320676  0.000000000000     -0.238713082467  0.000000000000      0.041826547399  0.000000000000
  78   6 -0.008510909303  0.000000000000     -0.016723164602  0.000000000000     -0.034052294081  0.000000000000
  78   7 -0.005840320676  0.000000000000     -0.238713082467  0.000000000000     -0.041826547399  0.000000000000
  78   8 -0.008510909303  0.000000000000     -0.016723164602  0.000000000000      0.034052294081  0.000000000000
  78   9 -0.005840320676  0.000000000000      0.238713082467  0.000000000000      0.041826547399  0.000000000000
  78  10 -0.008510909303  0.000000000000      0.016723164602  0.000000000000     -0.034052294081  0.000000000000
  78  11 -0.005840320676  0.000000000000      0.238713082467  0.000000000000     -0.041826547399  0.000000000000
  78  12 -0.008510909303  0.000000000000      0.016723164602  0.000000000000      0.034052294081  0.000000000000
  78  13 -0.005840320676  0.000000000000     -0.238713082467  0.000000000000      0.041826547399  0.000000000000
  78  14 -0.008510909303  0.000000000000     -0.016723164602  0.000000000000     -0.034052294081  0.000000000000
  78  15 -0.005840320676  0.000000000000     -0.238713082467  0.000000000000     -0.041826547399  0.000000000000
  78  16 -0.008510909303  0.000000000000     -0.016723164602  0.000000000000      0.034052294081  0.000000000000
  78  17 -0.035551100020  0.000000000000     -0.000000000000  0.000000000000      0.000000000000  0.000000000000
  78  18 -0.035551100020  0.000000000000      0.000000000000  0.000000000000      0.000000000000  0.000000000000
  78  19 -0.035551100020  0.000000000000     -0.000000000000  0.000000000000     -0.000000000000  0.000000000000
  78  20 -0.035551100020  0.000000000000     -0.000000000000  0.000000000000      0.000000000000  0.000000000000
  78  21  0.030299318733  0.000000000000      0.000000000000  0.000000000000      0.103437918555  0.000000000000
  78  22  0.030299318733  0.000000000000      0.000000000000  0.000000000000     -0.103437918555  0.000000000000
  78  23  0.030299318733  0.000000000000      0.000000000000  0.000000000000      0.103437918555  0.000000000000
  78  24  0.030299318733  0.000000000000     -0.000000000000  0.000000000000     -0.103437918555  0.000000000000
  78  25  0.051701151050  0.000000000000     -0.000000000000  0.000000000000     -0.000000000000  0.000000000000
  78  26  0.060006070036  0.000000000000      0.000000000000  0.000000000000     -0.000000000000  0.000000000000
  78  27  0.051701151050  0.000000000000     -0.000000000000  0.000000000000      0.000000000000  0.000000000000
  78  28  0.060006070036  0.000000000000     -0.000000000000  0.000000000000     -0.000000000000  0.000000000000
  78  29  0.051701151050  0.000000000000     -0.000000000000  0.000000000000     -0.000000000000  0.000000000000
  78  30  0.060006070036  0.000000000000      0.000000000000  0.000000000000      0.000000000000  0.000000000000
  78  31  0.051701151050  0.000000000000     -0.000000000000  0.000000000000      0.000000000000  0.000000000000
  78  32  0.060006070036  0.000000000000      0.000000000000  0.000000000000     -0.000000000000  0.000000000000
  78  33  0.358743995415  0.000000000000     -0.000000000000  0.000000000000      0.000000000000  0.000000000000
  78  34  0.358743995415  0.000000000000      0.000000000000  0.000000000000     -0.000000000000  0.000000000000
  78  35 -0.199306207943  0.000000000000     -0.000000000000  0.000000000000      0.000000000000  0.000000000000
  78  36 -0.199306207943  0.000000000000      0.000000000000  0.000000000000      0.000000000000  0.000000000000
  78  37 -0.143985730954  0.000000000000     -0.000000000000  0.000000000000      0.068149005438  0.000000000000
  78  38 -0.143985730954  0.000000000000      0.000000000000  0.000000000000     -0.068149005438  0.000000000000
  78  39 -0.143985730954  0.000000000000     -0.000000000000  0.000000000000      0.068149005438  0.000000000000
  78  40 -0.143985730954  0.000000000000     -0.000000000000  0.000000000000     -0.068149005438  0.000000000000
  78  41 -0.037425009685  0.000000000000      0.000000000000  0.000000000000     -0.000000000000  0.000000000000
  78  42 -0.037425009685  0.000000000000      0.000000000000  0.000000000000      0.000000000000  0.000000000000
  79   1 -0.001822986589  0.000000000000     -0.132178386714  0.000000000000     -0.003829124111  0.000000000000
  79   2  0.084621149652  0.000000000000     -0.187405773106  0.000000000000      0.079386975643  0.000000000000
  79   3  0.001822986589  0.000000000000      0.132178386714  0.000000000000     -0.003829124111  0.000000000000
  79   4 -0.084621149652  0.000000000000      0.187405773106  0.000000000000      0.079386975643  0.000000000000
  79   5 -0.001822986589  0.000000000000      0.132178386715  0.000000000000     -0.003829124111  0.000000000000
  79   6  0.084621149652  0.000000000000      0.187405773106  0.000000000000      0.079386975643  0.000000000000
  79   7  0.001822986589  0.000000000000     -0.132178386715  0.000000000000     -0.003829124111  0.000000000000
  79   8 -0.084621149652  0.000000000000     -0.187405773106  0.000000000000      0.079386975643  0.000000000000
  79   9 -0.001822986589  0.000000000000     -0.132178386715  0.000000000000     -0.003829124111  0.000000000000
  79  10  0.084621149652  0.000000000000     -0.187405773106  0.000000000000      0.079386975643  0.000000000000
  79  11  0.001822986589  0.000000000000      0.132178386715  0.000000000000     -0.003829124111  0.000000000000
  79  12 -0.084621149652  0.000000000000      0.187405773106  0.000000000000      0.079386975643  0.000000000000
  79  13 -0.001822986589  0.000000000000      0.132178386714  0.000000000000     -0.003829124111  0.000000000000
  79  14  0.084621149652  0.000000000000      0.187405773106  0.000000000000      0.079386975643  0.000000000000
  79  15  0.001822986589  0.000000000000     -0.132178386714  0.000000000000     -0.003829124111  0.000000000000
  79  16 -0.084621149652  0.000000000000     -0.187405773106  0.000000000000      0.079386975643  0.000000000000
  79  17  0.000000000000  0.000000000000     -0.136058031179  0.000000000000      0.221527037997  0.000000000000
  79  18  0.000000000000  0.000000000000      0.136058031179  0.000000000000      0.221527037997  0.000000000000
  79  19  0.000000000000  0.000000000000      0.136058031180  0.000000000000      0.221527037997  0.000000000000
  79  20  0.000000000000  0.000000000000     -0.136058031180  0.000000000000      0.221527037997  0.000000000000
  79  21  0.000295046457  0.000000000000      0.000000000000  0.000000000000      0.026544684019  0.000000000000
  79  22 -0.000295046457  0.000000000000      0.000000000000  0.000000000000      0.026544684019  0.000000000000
  79  23  0.000295046457  0.000000000000     -0.000000000000  0.000000000000      0.026544684019  0.000000000000
  79  24 -0.000295046457  0.000000000000     -0.000000000000  0.000000000000      0.026544684019  0.000000000000
  79  25 -0.000000000000  0.000000000000      0.088216672334  0.000000000000      0.004113038858  0.000000000000
  79  26 -0.000000000000  0.000000000000      0.141744063999  0.000000000000     -0.133407892662  0.000000000000
  79  27 -0.000000000000  0.000000000000     -0.088216672334  0.000000000000      0.004113038858  0.000000000000
  79  28 -0.000000000000  0.000000000000     -0.141744063999  0.000000000000     -0.133407892662  0.000000000000
  79  29 -0.000000000000  0.000000000000     -0.088216672334  0.000000000000      0.004113038858  0.000000000000
  79  30 -0.000000000000  0.000000000000     -0.141744063999  0.000000000000     -0.133407892662  0.000000000000
  79  31 -0.000000000000  0.000000000000      0.088216672334  0.000000000000      0.004113038858  0.000000000000
  79  32 -0.000000000000  0.000000000000      0.141744063999  0.000000000000     -0.133407892662  0.000000000000
  79  33 -0.000000000000  0.000000000000      0.000000000000  0.000000000000     -0.071614650396  0.000000000000
  79  34 -0.000000000000  0.000000000000      0.000000000000  0.000000000000     -0.071614650396  0.000000000000
  79  35  0.000000000000  0.000000000000     -0.000000000000  0.000000000000      0.019954594781  0.000000000000
  79  36  0.000000000000  0.000000000000      0.000000000000  0.000000000000      0.019954594781  0.000000000000
  79  37 -0.007825540033  0.000000000000     -0.000000000000  0.000000000000      0.015885292030  0.000000000000
  79  38  0.007825540033  0.000000000000     -0.000000000000  0.000000000000      0.015885292030  0.000000000000
  79  39 -0.007825540033  0.000000000000     -0.000000000000  0.000000000000      0.015885292030  0.000000000000
  79  40  0.007825540033  0.000000000000     -0.000000000000  0.000000000000      0.015885292030  0.000000000000
  79  41  0.000000000000  0.000000000000      0.000000000000  0.000000000000      0.039949886989  0.000000000000
  79  42  0.000000000000  0.000000000000     -0.000000000000  0.000000000000      0.039949886989  0.000000000000
  80   1  0.001491556421  0.000000000000      0.052165708721  0.000000000000      0.009258837217  0.000000000000
  80   2  0.060261005329  0.000000000000     -0.225094018111  0.000000000000      0.047280198006  0.000000000000
  80   3  0.001491556421  0.000000000000      0.052165708721  0.000000000000     -0.009258837217  0.000000000000
  80   4  0.060261005329  0.000000000000     -0.225094018110  0.000000000000     -0.047280198006  0.000000000000
  80   5  0.001491556421  0.000000000000     -0.052165708721  0.000000000000      0.009258837217  0.000000000000
  80   6  0.060261005329  0.000000000000      0.225094018111  0.000000000000      0.047280198006  0.000000000000
  80   7  0.001491556421  0.000000000000     -0.052165708721  0.000000000000     -0.009258837217  0.000000000000
  80   8  0.060261005329  0.000000000000      0.225094018111  0.000000000000     -0.047280198006  0.000000000000
  80   9 -0.001491556421  0.000000000000     -0.052165708721  0.000000000000     -0.009258837217  0.000000000000
  80  10 -0.060261005329  0.000000000000      0.225094018111  0.000000000000     -0.047280198006  0.000000000000
  80  11 -0.001491556421  0.000000000000     -0.052165708721  0.000000000000      0.009258837217  0.000000000000
  80  12 -0.060261005329  0.000000000000      0.225094018111  0.000000000000      0.047280198006  0.000000000000
  80  13 -0.001491556421  0.000000000000      0.052165708721  0.000000000000     -0.009258837217  0.000000000000
  80  14 -0.060261005329  0.000000000000     -0.225094018110  0.000000000000     -0.047280198006  0.000000000000
  80  15 -0.001491556421  0.000000000000      0.052165708721  0.000000000000      0.009258837217  0.000000000000
  80  16 -0.060261005329  0.000000000000     -0.225094018111  0.000000000000      0.047280198006  0.000000000000
  80  17  0.000000000000  0.000000000000     -0.132251371669  0.000000000000      0.243791012650  0.000000000000
  80  18  0.000000000000  0.000000000000     -0.132251371669  0.000000000000     -0.243791012650  0.000000000000
  80  19 -0.000000000000  0.000000000000      0.132251371670  0.000000000000      0.243791012651  0.000000000000
  80  20 -0.000000000000  0.000000000000      0.132251371670  0.000000000000     -0.243791012651  0.000000000000
  80  21 -0.000000000000  0.000000000000     -0.012705970993  0.000000000000     -0.000000000000  0.000000000000
  80  22  0.000000000000  0.000000000000     -0.012705970993  0.000000000000     -0.000000000000  0.000000000000
  80  23  0.000000000000  0.000000000000      0.012705970993  0.000000000000      0.000000000000  0.000000000000
  80  24 -0.000000000000  0.000000000000      0.012705970993  0.000000000000      0.000000000000  0.000000000000
  80  25  0.000000000000  0.000000000000     -0.054768170769  0.000000000000      0.021961310105  0.000000000000
  80  26 -0.000000000000  0.000000000000      0.195918414138  0.000000000000     -0.111051383553  0.000000000000
  80  27 -0.000000000000  0.000000000000     -0.054768170769  0.000000000000     -0.021961310105  0.000000000000
  80  28  0.000000000000  0.000000000000      0.195918414138  0.000000000000      0.111051383553  0.000000000000
  80  29  0.000000000000  0.000000000000      0.054768170769  0.000000000000      0.021961310105  0.000000000000
  80  30  0.000000000000  0.000000000000     -0.195918414139  0.000000000000     -0.111051383554  0.000000000000
  80  31  0.000000000000  0.000000000000      0.054768170769  0.000000000000     -0.021961310105  0.000000000000
  80  32  0.000000000000  0.000000000000     -0.195918414139  0.000000000000      0.111051383554  0.000000000000
  80  33  0.000000000000  0.000000000000      0.001378294814  0.000000000000      0.000000000000  0.000000000000
  80  34  0.000000000000  0.000000000000     -0.001378294814  0.000000000000     -0.000000000000  0.000000000000
  80  35 -0.000000000000  0.000000000000      0.006041172254  0.000000000000      0.000000000000  0.000000000000
  80  36 -0.000000000000  0.000000000000     -0.006041172254  0.000000000000     -0.000000000000  0.000000000000
  80  37  0.000000000000  0.000000000000      0.000723025046  0.000000000000     -0.000000000000  0.000000000000
  80  38 -0.000000000000  0.000000000000      0.000723025046  0.000000000000     -0.000000000000  0.000000000000
  80  39 -0.000000000000  0.000000000000     -0.000723025046  0.000000000000      0.000000000000  0.000000000000
  80  40  0.000000000000  0.000000000000     -0.000723025046  0.000000000000      0.000000000000  0.000000000000
  80  41 -0.000000000000  0.000000000000     -0.004335548648  0.000000000000     -0.000000000000  0.000000000000
  80  42 -0.000000000000  0.000000000000      0.004335548648  0.000000000000      0.000000000000  0.000000000000
  81   1 -0.006083827020  0.000000000000     -0.068438809292  0.000000000000     -0.002546422798  0.000000000000
  81   2 -0.065922020491  0.000000000000      0.225011632923  0.000000000000     -0.055815239656  0.000000000000
  81   3 -0.006083827020  0.000000000000     -0.068438809293  0.000000000000      0.002546422798  0.000000000000
  81   4 -0.065922020491  0.000000000000      0.225011632923  0.000000000000      0.055815239656  0.000000000000
  81   5  0.006083827020  0.000000000000     -0.068438809292  0.000000000000      0.002546422798  0.000000000000
  81   6  0.065922020491  0.000000000000      0.225011632923  0.000000000000      0.055815239656  0.000000000000
  81   7  0.006083827020  0.000000000000     -0.068438809292  0.000000000000     -0.002546422798  0.000000000000
  81   8  0.065922020490  0.000000000000      0.225011632922  0.000000000000     -0.055815239656  0.000000000000
  81   9 -0.006083827020  0.000000000000     -0.068438809292  0.000000000000     -0.002546422798  0.000000000000
  81  10 -0.065922020490  0.000000000000      0.225011632922  0.000000000000     -0.055815239656  0.000000000000
  81  11 -0.006083827020  0.000000000000     -0.068438809292  0.000000000000      0.002546422798  0.000000000000
  81  12 -0.065922020491  0.000000000000      0.225011632923  0.000000000000      0.055815239656  0.000000000000
  81  13  0.006083827020  0.000000000000     -0.068438809293  0.000000000000      0.002546422798  0.000000000000
  81  14  0.065922020491  0.000000000000      0.225011632923  0.000000000000      0.055815239656  0.000000000000
  81  15  0.006083827020  0.000000000000     -0.068438809292  0.000000000000     -0.002546422798  0.000000000000
  81  16  0.065922020491  0.000000000000      0.225011632923  0.000000000000     -0.055815239656  0.000000000000
  81  17 -0.000000000000  0.000000000000      0.121619954828  0.000000000000     -0.228881253171  0.000000000000
  81  18 -0.000000000000  0.000000000000      0.121619954828  0.000000000000      0.228881253171  0.000000000000
  81  19  0.000000000000  0.000000000000      0.121619954827  0.000000000000      0.228881253170  0.000000000000
  81  20  0.000000000000  0.000000000000      0.121619954827  0.000000000000     -0.228881253170  0.000000000000
  81  21  0.000000000000  0.000000000000     -0.001560362674  0.000000000000      0.000000000000  0.000000000000
  81  22 -0.000000000000  0.000000000000     -0.001560362674  0.000000000000      0.000000000000  0.000000000000
  81  23 -0.000000000000  0.000000000000     -0.001560362674  0.000000000000     -0.000000000000  0.000000000000
  81  24  0.000000000000  0.000000000000     -0.001560362674  0.000000000000     -0.000000000000  0.000000000000
  81  25  0.000000000000  0.000000000000      0.070888939500  0.000000000000     -0.023772155846  0.000000000000
  81  26  0.000000000000  0.000000000000     -0.198742190791  0.000000000000      0.109872194527  0.000000000000
  81  27  0.000000000000  0.000000000000      0.070888939500  0.000000000000      0.023772155846  0.000000000000
  81  28  0.000000000000  0.000000000000     -0.198742190790  0.000000000000     -0.109872194527  0.000000000000
  81  29  0.000000000000  0.000000000000      0.070888939500  0.000000000000      0.023772155845  0.000000000000
  81  30  0.000000000000  0.000000000000     -0.198742190790  0.000000000000     -0.109872194526  0.000000000000
  81  31  0.000000000000  0.000000000000      0.070888939500  0.000000000000     -0.023772155845  0.000000000000
  81  32 -0.000000000000  0.000000000000     -0.198742190790  0.000000000000      0.109872194526  0.000000000000
  81  33  0.000000000000  0.000000000000     -0.004019459945  0.000000000000     -0.000000000000  0.000000000000
  81  34  0.000000000000  0.000000000000     -0.004019459945  0.000000000000      0.000000000000  0.000000000000
  81  35 -0.000000000000  0.000000000000      0.000883233544  0.000000000000     -0.000000000000  0.000000000000
  81  36 -0.000000000000  0.000000000000      0.000883233544  0.000000000000      0.000000000000  0.000000000000
  81  37 -0.000000000000  0.000000000000      0.003583957713  0.000000000000      0.000000000000  0.000000000000
  81  38  0.000000000000  0.000000000000      0.003583957713  0.000000000000      0.000000000000  0.000000000000
  81  39  0.000000000000  0.000000000000      0.003583957713  0.000000000000     -0.000000000000  0.000000000000
  81  40 -0.000000000000  0.000000000000      0.003583957713  0.000000000000     -0.000000000000  0.000000000000
  81  41 -0.000000000000  0.000000000000     -0.000605309489  0.000000000000      0.000000000000  0.000000000000
  81  42  0.000000000000  0.000000000000     -0.000605309489  0.000000000000     -0.000000000000  0.000000000000
  82   1  0.019584614894  0.000000000000      0.117987648912  0.000000000000     -0.019709311702  0.000000000000
  82   2 -0.087000143528  0.000000000000      0.178543936081  0.000000000000     -0.085247378623  0.000000000000
  82   3 -0.019584614894  0.000000000000     -0.117987648912  0.000000000000     -0.019709311702  0.000000000000
  82   4  0.087000143528  0.000000000000     -0.178543936081  0.000000000000     -0.085247378623  0.000000000000
  82   5 -0.019584614894  0.000000000000      0.117987648912  0.000000000000      0.019709311702  0.000000000000
  82   6  0.087000143528  0.000000000000      0.178543936081  0.000000000000      0.085247378623  0.000000000000
  82   7  0.019584614894  0.000000000000     -0.117987648912  0.000000000000      0.019709311702  0.000000000000
  82   8 -0.087000143528  0.000000000000     -0.178543936081  0.000000000000      0.085247378623  0.000000000000
  82   9 -0.019584614894  0.000000000000     -0.117987648912  0.000000000000      0.019709311702  0.000000000000
  82  10  0.087000143528  0.000000000000     -0.178543936081  0.000000000000      0.085247378623  0.000000000000
  82  11  0.019584614894  0.000000000000      0.117987648912  0.000000000000      0.019709311702  0.000000000000
  82  12 -0.087000143528  0.000000000000      0.178543936081  0.000000000000      0.085247378623  0.000000000000
  82  13  0.019584614894  0.000000000000     -0.117987648912  0.000000000000     -0.019709311702  0.000000000000
  82  14 -0.087000143528  0.000000000000     -0.178543936081  0.000000000000     -0.085247378623  0.000000000000
  82  15 -0.019584614894  0.000000000000      0.117987648912  0.000000000000     -0.019709311702  0.000000000000
  82  16  0.087000143528  0.000000000000      0.178543936081  0.000000000000     -0.085247378623  0.000000000000
  82  17  0.000000000000  0.000000000000      0.128519993503  0.000000000000     -0.207626301378  0.000000000000
  82  18 -0.000000000000  0.000000000000     -0.128519993503  0.000000000000     -0.207626301379  0.000000000000
[truncated: 211,538 more chars]
